# Supplementary material for: HspB1 Overexpression Improves Life Span and Stress Resistance in an Invertebrate Model
Source: J Gerontol A Biol Sci Med Sci. 2021 Oct 5;77(2):268–75. doi: 10.1093/gerona/glab296 (PMC8824566; doi:10.1093/gerona/glab296)
Supplement: glab296_suppl_Supplementary_Data_2 [file glab296_suppl_supplementary_data_2.xlsx]

## Sheet: OP50 20C
KAR1 (NMR.HspB1::GFP) versus KAR2 (vector control) on OP50 at 20°C
Biological Replicate #1								Biological Replicate #2								Biological Replicate #3									Control		HspB1		Log-rank
	Control			HspB1					Control			HspB1					Control			HspB1					N	median	N	median	p-value
Time (Days)	Lx	Dx	Cx	Lx	Dx	Cx		Time (Days)	Lx	Dx	Cx	Lx	Dx	Cx		Time (Days)	Lx	Dx	Cx	Lx	Dx	Cx		#1	70 (6)	15	50 (2)	15	0.0249
0	70	0	0	50	0	0		0	100	0	0	80	0	0		0	75	0	0	75	0	0		#2	100 (9)	13	80 (3)	13	0.00155
4	60	7	3	45	3	2		6	92	1	7	80	0	0		2	71	1	3	71	1	3		#3	75 (3)	9	75 (3)	12	6.41e-05
5	48	10	2	40	5			7	91	0	1	80	0	0		3	68	3		65	6
6	44	3	1	40	0			8	90	0	1	78	0	2		4	57	11		60	5
7	44	4		40	0			9	68	22		76	2	0		5	47	10		58	2
8	44	0		39	1			10	51	17		64	12	0		6	46	1		57	1
9	43	1		37	2			11	51	0		63	0	1		7	42	4		53	4
11	40	3		33	4			13	23	28		29	34			8	40	2		50	3
15	26	14		21	12			14	21	2		27	2			9	33	7		45	5
18	19	7		16	5			15	16	5		21	6			10	26	7		41	4
20	9	10		16	0			16	14	2		16	5			12	18	8		36	5
21	6	3		15	1			19	8	6		10	6			14	11	7		32	4
22	5	1		12	3			20	5	3		9	1			16	7	4		26	6
23	3	2		9	3			21	3	2		7	2			18	3	4		18	8
24	2	1		7	2			22	2	1		6	1			20	1	2		11	7
25	0	2		5	2			23	1	1		3	3			22	0	1		6	5
28				4	1			24	1	0		2	1			24				3	3
29				0	4			27	0	1		2	0			25				2	1
								28				1	1			26				1	1
								31				0	1			27				1	0
																28				0	1

## Sheet: OP50 25C
KAR1 (NMR.HspB1::GFP) versus KAR2 (vector control) on OP50 at 25°C
Biological Replicate #1								Biological Replicate #2								Biological Replicate #3									Control		HspB1		Log-rank
	Control			HspB1					Control			HspB1					Control			HspB1					N	median	N	median	p-value
Time (Days)	Lx	Dx	Cx	Lx	Dx	Cx		Time (Days)	Lx	Dx	Cx	Lx	Dx	Cx		Time (Days)	Lx	Dx	Cx	Lx	Dx	Cx		#1	85 (3)	13	100 (4)	17	1.79e-07
0	85	0	0	100	0	0		0	100	0	0	100	0	0		0	30	0	0	30	0	0		#2	30 (5)	10	30 (5)	14	1.23e-06
5	78	4	3	96	2	2		5	92	5	3	98	1	1		6	25	2	3	30	0	0		#3	100 (8)	8	100 (6)	10	0.00143
6	78	0		94	0	2		6	87	0	5	97	0	1		7	17	6	2	24	1	5
7	70	8		90	4			7	76	11		90	4	3		8	12	5		21	3
10	58	12		85	5			8	76	0		89	0	1		9	8	4		17	4
13	38	20		76	9			9	59	17		81	8			10	7	1		14	3
15	19	19		59	17			10	43	16		73	8			11	5	2		12	2
17	12	7		35	24			12	32	11		61	12			12	3	2		10	2
19	4	8		18	17			14	22	10		48	13			13	2	1		8	2
21	0	4		10	8			16	12	10		32	16			14	0	2		5	3
23				6	4			18	5	7		15	17			15				3	2
25				2	4			20	3	2		15	0			16				0	3
27				0	2			21	0	3		6	9
								23				3	3
								25				0	3

## Sheet: OP50 35C
Heat Stress Survival Assay: KAR1 (NMR.HspB1::GFP) versus KAR2 (vector control) on OP50 at 35°C
Biological Replicate #1								Biological Replicate #2								Biological Replicate #3									Control		HspB1		Log-rank
	Control			HspB1					Control			HspB1					Control			HspB1					N	median	N	median	p-value
Age Interval	Lx	Dx	Cx	Lx	Dx	Cx		Age Interval	Lx	Dx	Cx	Lx	Dx	Cx		Age Interval	Lx	Dx	Cx	Lx	Dx	Cx		#1	100	540	100 (4)	700	1.94e-07
360-379	100	0	0	100	0	0		340-359	120	0	0	120	0	0		320-339	60	0	0	60	0	0		#2	120 (9)	620	120 (9)	740	8.79e-09
380-399	91	9		100	0	0		360-379	110	6	4	114	0	6		340-359	56	1	3	59	1			#3	60 (6)	600	60	740	0.000138
400-419	91	0		95	1	4		380-399	105	0	5	111	0	3		360-379	53	0	3	59	0
500-519	61	30		95	0			420-439	105	0		110	1			400-419	46	7		58	1
520-539	61	0		80	15			500-519	72	33		110	0			440-459	41	5		54	4
540-559	42	19		80	0			520-539	72	0		92	18			520-539	30	11		46	8
560-579	24	18		65	15			620-639	28	44		92	0			560-579	22	8		40	6
580-599	24	0		51	14			640-659	28	0		75	17			640-659	13	9		31	9
680-699	14	10		51	0			660-679	28	0		61	14			680-699	7	6		24	7
700-719	14	6		35	16			740-759	9	19		46	15			740-759	5	2		19	5
720-739	14	0		22	13			760-779	9	0		32	14			800-819	3	2		13	6
800-819	8	7		16	6			860-879	0	9		24	8			820-839	1	2		7	6
820-839	8	0		10	6			880-899				14	10			900-919	0	1		2	5
860-879	0	1		5	5			920-939				5	9			920-939				0	2
920-939				1	4			980-999				1	4
960-979				0	1			1000-1199				0	1

## Sheet: Figure 2A all RNAseq p<0.05
Gene_ID	Base Mean	log2(FC)	Std error	Wald-stats	p-value	p-adj		Gene stable ID	Gene name	Gene description	Transcript stable ID
C23G10.6	90.408	1.20224	0.143266	8.39162	4.79493e-17	8.94686e-13		WBGene00016013	C23G10.6	UDP-glucuronosyltransferase [Source:UniProtKB/TrEMBL;Acc:Q9GYR7]	C23G10.6
C29F4.2	204.074	0.913138	0.114366	7.98436	1.41256e-15	1.21517e-11		WBGene00007808	best-7	Bestrophin homolog [Source:UniProtKB/TrEMBL;Acc:Q18303]	C29F4.2
F08F3.7	379.512	-0.85781	0.107979	-7.94425	1.95375e-15	1.21517e-11		WBGene00000373	cyp-14A5	CYtochrome P450 family [Source:UniProtKB/TrEMBL;Acc:Q27531]	F08F3.7
ZK1290.3a	103.782	1.20626	0.159124	7.58061	3.43936e-14	1.60438e-10		WBGene00004398	rol-8	Collagen enriched in dauer
Y38E10A.14	222.612	-1.21223	0.160867	-7.53558	4.86185e-14	1.81435e-10		WBGene00012593	Y38E10A.14	novel protein	Y38E10A.14
Y46C8AL.3	46.22	1.34423	0.180581	7.44388	9.77677e-14	3.04041e-10		WBGene00021590	clec-70	C-type LECtin [Source:UniProtKB/TrEMBL;Acc:Q9N3X0]	Y46C8AL.3
K06A4.1	54.3149	-1.27701	0.172126	-7.41903	1.17979e-13	3.14482e-10		WBGene00019430	nas-3	Zinc metalloproteinase nas-3 [Source:UniProtKB/Swiss-Prot;Acc:Q21252]	K06A4.1
C01B12.1	208.589	1.10468	0.157219	7.02634	2.12018e-12	4.94506e-09		WBGene00005017	sqt-2	SQuaT [Source:UniProtKB/TrEMBL;Acc:O17209]	C01B12.1
Pseudogene:Y102A5C.6	1394.68	-0.598593	0.0876716	-6.82767	8.63044e-12	1.61035e-08				larval development
T26C5.1	555.101	-0.607029	0.0887659	-6.83853	8.00076e-12	1.61035e-08		WBGene00006044	gst-13	Glutathione S-Transferase [Source:UniProtKB/TrEMBL;Acc:Q22814]	T26C5.1
M05D6.3	49.5401	1.13871	0.172769	6.59094	4.37051e-11	7.10533e-08		WBGene00010877	M05D6.3	ortholog of human PTPRD (protein tyrosine phosphatase, receptor type D); M05D6.3 is predicted to have protein tyrosine phosphatase activity, based on protein domain information	M05D6.3
T01B7.7	118.939	1.13209	0.171937	6.58432	4.56959e-11	7.10533e-08		WBGene00004397	rol-6	Cuticle collagen rol-6 [Source:UniProtKB/Swiss-Prot;Acc:P20784]	T01B7.7.1
F01D4.2	802.134	-0.672944	0.107055	-6.28597	3.25809e-10	4.67637e-07		WBGene00008486	ugt-44	UDP-GlucuronosylTransferase [Source:UniProtKB/TrEMBL;Acc:O17757]	F01D4.2
F58B3.2	36.2996	1.1855	0.189015	6.27199	3.56465e-10	4.75092e-07		WBGene00010241	lys-5	LYSozyme [Source:UniProtKB/TrEMBL;Acc:Q20967]; defense against gram postive bacteria	F58B3.2
Pseudogene:Y102A5C.5	873.02	-0.615157	0.0988796	-6.22128	4.93126e-10	6.13415e-07				enriched in germline
H29C22.1	761.063	-0.746167	0.1207	-6.182	6.32927e-10	7.38111e-07		WBGene00019257	H29C22.1	enriched in the cephalic sheath cell, hypodermis, and germ line and in the dopaminergic neurons.	H29C22.1
C24D10.8	42.327	1.07792	0.176067	6.12223	9.22763e-10	1.01281e-06		WBGene00043147	nspd-6	Nematode Specific Peptide family, group D [Source:UniProtKB/TrEMBL;Acc:G5EG23]	C24D10.8
C18A11.3	195.393	0.688555	0.117275	5.87126	4.32485e-09	4.48318e-06		WBGene00015949	C18A11.3	enriched in intestine and germline	C18A11.3
F54E4.2	58.9624	-1.00773	0.172247	-5.85051	4.90069e-09	4.5721e-06		WBGene00044633	F54E4.2	G-protein coupled receptor activity, based on protein domain information.	F54E4.2
K09C4.5	88.5563	-0.80996	0.138401	-5.85227	4.84917e-09	4.5721e-06		WBGene00019564	K09C4.5	ortholog of members of the human SLC (Solute carriers) family including SLC2A9; involved in lipid storage; predicted to have transmembrane transporter activity, based on protein domain information.	K09C4.5
K08D8.3	320.838	0.715194	0.122598	5.83368	5.42192e-09	4.81751e-06		WBGene00010661	K08D8.3	ortholog of human EPHX1 (epoxide hydrolase 1). Enriched in intestine and ASER neurons	K08D8.3
F38E11.1	50.3345	0.974296	0.170397	5.71779	1.0792e-08	9.15309e-06		WBGene00002012	hsp-12.3	Heat Shock Protein [Source:UniProtKB/TrEMBL;Acc:Q20164]	F38E11.1
R08E5.3	996.829	0.393534	0.070016	5.62063	1.90261e-08	1.54351e-05		WBGene00019972	R08E5.3	novel protein expressed in intestine	R08E5.3
Y42H9AR.2	16.587	0.712448	0.188845	3.77266	0.000161518	0.00979408		WBGene00021542	Y42H9AR.2	ortholog of human GRINA (glutamate ionotropic receptor NMDA type subunit associated protein 1), FAIM2 (Fas apoptotic inhibitory molecule 2) and TMBIM1 (transmembrane BAX inhibitor motif containing 1). Enriched in the germ line, gon_male_dtc posterior, gon_male_dtc anterior, Z1.p, Z4.a, Z4, Z1, amphid sheath cell, and male.	Y42H9AR.2
ZC373.6	28.4793	1.0674	0.191332	5.57876	2.42235e-08	1.88297e-05		WBGene00000749	dao-4	Dauer or Aging adult Overexpression [Source:UniProtKB/TrEMBL;Acc:Q23262]	ZC373.6
ZC373.7	32.5047	1.06096	0.1908	5.5606	2.68848e-08	1.92939e-05		WBGene00050943	col-176	COLlagen [Source:UniProtKB/TrEMBL;Acc:Q23263]	ZC373.7
T01E8.9	38.1977	0.976869	0.176479	5.53534	3.10623e-08	2.14664e-05		WBGene00011378	ubxn-5	UBX-containing protein in Nematodes [Source:UniProtKB/TrEMBL;Acc:Q7YWU9]	T01E8.9
ZK354.11	125.22	0.97711	0.177983	5.4899	4.02157e-08	2.67994e-05		WBGene00003468	msp-59	Major sperm protein 19/31/40/45/50/51/53/59/61/65/81/113/142 [Source:UniProtKB/Swiss-Prot;Acc:P53017]	ZK354.11
T28H11.7	58.7192	0.938405	0.172981	5.42489	5.79903e-08	3.73118e-05		WBGene00020914	T28H11.7	enriched in excretory cell, germ line, male, intestine	T28H11.7
T19D2.1	125.728	0.738724	0.136783	5.4007	6.63815e-08	4.12871e-05		WBGene00001974	T19D2.1	ortholog of human PAPLN (papilin, proteoglycan like sulfated glycoprotein) and members of the ADAMTS (ADAM metallopeptidases with thrombospondin type 1 motif) family including ADAMTS2 and ADAMTSL (ADAMTS like) family including THSD4; T19D2.1 is predicted to have metalloendopeptidase activity. expressed in rectal gland cell and rectal epithelium	T19D2.1
F23B12.1	15.3483	1.0245	0.19114	5.35997	8.32371e-08	5.01007e-05		WBGene00009079	F23B12.1	Serine/threonine-protein phosphatase [Source:UniProtKB/TrEMBL;Acc:Q27495]	F23B12.1
C07G1.6	20.1777	1.0129	0.189977	5.3317	9.72971e-08	5.67333e-05		WBGene00015572	C07G1.6	enriched in male and germ line	C07G1.6
ZK829.2	33.3526	0.95157	0.179328	5.30631	1.11866e-07	6.32519e-05		WBGene00003057	hdl-1	Probable aromatic-L-amino-acid decarboxylase [Source:UniProtKB/Swiss-Prot;Acc:P34751]	ZK829.2
F44A6.5	217.5	0.527267	0.100946	5.22324	1.7582e-07	9.64892e-05		WBGene00000784	F44A6.5	novel protein conserved among nematodes	F44A6.5
R07B1.10	621.366	-0.503201	0.0967926	-5.19875	2.00631e-07	0.000103286		WBGene00002271	lec-8	Probable galaptin lec-8 [Source:UniProtKB/Swiss-Prot;Acc:Q09610]	R07B1.10.1
ZK354.8	36.5871	0.931271	0.179179	5.19744	2.0205e-07	0.000103286		WBGene00022741	ZK354.8	Protein-tyrosine-phosphatase [Source:UniProtKB/TrEMBL;Acc:P91568]	ZK354.8
ZK593.3	454.227	0.889477	0.171221	5.19492	2.04812e-07	0.000103286		WBGene00014007	ZK593.3	lipid storage	ZK593.3
C29E4.1	130.082	0.869701	0.168082	5.17427	2.28808e-07	0.000112351		WBGene00000665	col-90	Putative cuticle collagen 90 [Source:UniProtKB/Swiss-Prot;Acc:P34340]	C29E4.1
F36G9.12	228.26	-0.687327	0.133296	-5.1564	2.51742e-07	0.000120443		WBGene00009488	oac-20	O-ACyltransferase homolog [Source:UniProtKB/TrEMBL;Acc:O45470]	F36G9.12
F08B4.8	101.503	0.92624	0.180269	5.1381	2.77534e-07	0.000129463		WBGene00255375	F08B4.8	novel protein	F08B4.8
F42A9.7	29.3587	0.94537	0.185319	5.10132	3.37296e-07	0.000153503		WBGene00018360	F42A9.7	Major sperm protein [Source:UniProtKB/TrEMBL;Acc:Q95ZT8]	F42A9.7
C50F2.5	34.1379	0.91155	0.178905	5.09516	3.48443e-07	0.0001548		WBGene00016839	C50F2.5	ortholog of human PTPN7 (protein tyrosine phosphatase, non-receptor type 7), PTPN5 (protein tyrosine phosphatase, non-receptor type 5) and PTPRR (protein tyrosine phosphatase, receptor type R); C50F2.5 is predicted to have protein tyrosine phosphatase activity, based on protein domain information.	C50F2.5
T05E7.5	411.989	-0.564769	0.111048	-5.08579	3.66091e-07	0.000158858		WBGene00011493	vet-1	Very Early Transcript [Source:UniProtKB/TrEMBL;Acc:O01861]	T05E7.5
F44C4.3	6721.33	0.698417	0.137674	5.07297	3.91664e-07	0.000166092		WBGene00009680	cpr-4	Cathepsin B-like cysteine proteinase 4 [Source:UniProtKB/Swiss-Prot;Acc:P43508]	F44C4.3
B0218.8	117.138	0.710741	0.140901	5.04427	4.55262e-07	0.000168453		WBGene00015052	clec-52	C-type LECtin [Source:UniProtKB/TrEMBL;Acc:Q17452]	B0218.8
C02A12.4	705.752	-0.618364	0.12264	-5.04211	4.60426e-07	0.000168453		WBGene00003096	lys-7	LYSozyme [Source:UniProtKB/TrEMBL;Acc:O16202]; antimicrobial enzyme	C02A12.4
F10F2.8	34.5624	0.907527	0.17958	5.0536	4.3355e-07	0.000168453		WBGene00008660	clec-153	C-type LECtin [Source:UniProtKB/TrEMBL;Acc:Q19315]	F10F2.8
F11G11.10	223.552	0.924861	0.182699	5.0622	4.1445e-07	0.000168453		WBGene00000606	col-17	COLlagen [Source:UniProtKB/TrEMBL;Acc:P91248]	F11G11.10.1
F15E6.3	101.892	-0.814573	0.161126	-5.05551	4.29234e-07	0.000168453		WBGene00017484	F15E6.3	RNA binding protein; RRM-type RNA binding protein [Source:UniProtKB/TrEMBL;Acc:G5ECT2]	F15E6.3
F58D2.2	76.1134	0.858644	0.169993	5.05105	4.39391e-07	0.000168453		WBGene00010246	F58D2.2	enriched in germline and male	F58D2.2
W01F3.2	797.42	-0.479393	0.0950299	-5.04466	4.54333e-07	0.000168453		WBGene00001390	W01F3.2	enriched in the germline precursor cell, hypodermis, and germ line.	W01F3.2
Y19D10B.7	251.106	-0.900616	0.179482	-5.01785	5.22522e-07	0.000187495		WBGene00012379	pud-1.2	Protein Up-regulated in Daf-2(Gf) [Source:UniProtKB/TrEMBL;Acc:G5EET8]	Y19D10B.7
F44F1.7	546.899	-0.603696	0.120484	-5.01058	5.42655e-07	0.000188118		WBGene00018437	vet-6	Very Early Transcript [Source:UniProtKB/TrEMBL;Acc:G5EEK5]	F44F1.7
Y73C8C.8	147.966	-0.610619	0.121881	-5.00996	5.44421e-07	0.000188118		WBGene00013556	Y73C8C.8	ortholog of human RNF115 (ring finger protein 115); enriched in hypodermis	Y73C8C.8
M01D7.5	77.4542	0.778167	0.155634	4.99998	5.73352e-07	0.000194512		WBGene00010808	nlp-12	Neuropeptide-Like Protein [Source:UniProtKB/TrEMBL;Acc:O01970]	M01D7.5
R05H10.6	50.3743	0.874714	0.175444	4.98571	6.1735e-07	0.000205699		WBGene00019912	cdh-7	CaDHerin family [Source:UniProtKB/TrEMBL;Acc:O62328]	R05H10.6
K08B4.6	1202.42	-0.767636	0.154124	-4.98065	6.33714e-07	0.000207447		WBGene00010651	cpi-1	Cystatin [Source:UniProtKB/TrEMBL;Acc:G5EDZ9]	K08B4.6
Pseudogene:Y69A2AR.8	29.4184	0.919728	0.185888	4.94774	7.50791e-07	0.000241535				enriched in germline and male
F38H4.6	9.79576	0.924176	0.187681	4.92418	8.47153e-07	0.000262648		WBGene00009550	F38H4.6	Major sperm protein [Source:UniProtKB/TrEMBL;Acc:Q20185]	F38H4.6
F45E4.1	41.5812	0.935568	0.190283	4.91672	8.80077e-07	0.000262648		WBGene00009753	arf-1.1	ADP-ribosylation factor 1-like 1 [Source:UniProtKB/Swiss-Prot;Acc:Q94231]	F45E4.1
K12G11.3	579.541	0.721604	0.14681	4.91523	8.868e-07	0.000262648		WBGene00003750	sodh-1	Alcohol dehydrogenase 1 [Source:UniProtKB/Swiss-Prot;Acc:Q17334]	K12G11.3
ZK1251.1	43.3453	0.928839	0.188751	4.92098	8.61135e-07	0.000262648		WBGene00003463	htas-1	Histone H2A [Source:UniProtKB/TrEMBL;Acc:Q23429]; ortholog of members of the human Histones family including H2AFY2; htas-1 is involved in determination of adult lifespan; htas-1 is predicted to have DNA binding activity and protein heterodimerization activity, based on protein domain information; htas-1 is expressed in the sperm	ZK1251.1
ZK1251.6	148.885	0.915938	0.186072	4.9225	8.54471e-07	0.000262648		WBGene00014251	msp-76	Major sperm protein 10/36/56/76 [Source:UniProtKB/Swiss-Prot;Acc:P05634]	ZK1251.6
Y45G12C.2	402.671	-0.606697	0.123521	-4.9117	9.02904e-07	0.000263239		WBGene00001758	gst-10	Glutathione S-transferase P 10 [Source:UniProtKB/Swiss-Prot;Acc:Q9N4X8]	Y45G12C.2a
D2023.7	81.2794	-0.794805	0.162072	-4.90403	9.38908e-07	0.000266585		WBGene00000731	col-158	COLlagen [Source:UniProtKB/TrEMBL;Acc:O17734]	D2023.7
Y106G6A.4	114.409	0.869477	0.177329	4.90318	9.42957e-07	0.000266585		WBGene00013698	Y106G6A.4	involved in axonal fasciculation	Y106G6A.4
B0280.11	26.9845	0.895109	0.183838	4.86901	1.12161e-06	0.000294763		WBGene00015106	B0280.11	Putative tyrosine-protein phosphatase B0280.11 [Source:UniProtKB/Swiss-Prot;Acc:P42083]	B0280.11
F10D2.9	1130.76	0.917181	0.188168	4.87426	1.09217e-06	0.000294763		WBGene00001399	fat-7	Delta(9)-fatty-acid desaturase fat-7 [Source:UniProtKB/Swiss-Prot;Acc:G5EGH6]	F10D2.9
F47C12.4	68.0713	0.917918	0.188124	4.87933	1.06445e-06	0.000294763		WBGene00018563	clec-79	C-type LECtin [Source:UniProtKB/TrEMBL;Acc:Q20528];an ortholog of human ABRA (actin binding Rho activating protein)	F47C12.4
F58A6.8	174.257	0.892368	0.183127	4.87294	1.09948e-06	0.000294763		WBGene00019026	msp-45	Major sperm protein 19/31/40/45/50/51/53/59/61/65/81/113/142 [Source:UniProtKB/Swiss-Prot;Acc:P53017]	F58A6.8
H06H21.9	22.6591	0.900045	0.184813	4.87002	1.11586e-06	0.000294763		WBGene00045261	mpz-4	Multiple PDZ domain protein [Source:UniProtKB/TrEMBL;Acc:Q9TXV1]	H06H21.9
C43G2.3a	18.7267	0.911943	0.1883	4.84304	1.27868e-06	0.000326833				enriched in the germ line, amphid sheath cell, and male.
F41E7.1	87.4122	-0.790948	0.163277	-4.84422	1.2711e-06	0.000326833		WBGene00009617	F41E7.1	ortholog of human SLC9B2 (solute carrier family 9 member B2) and SLC9B1 (solute carrier family 9 member B1); involved in locomotion and the molting cycle; predicted to have solute:proton antiporter activity, based on protein domain information; F41E7.1 is expressed in the pharynx and the excretory cell.	F41E7.1
K07C11.7a	95.7355	-0.699272	0.14474	-4.83122	1.35702e-06	0.00034217				metallophoshopesterase related to human 239FB that is associated with various tumors and WAGR (Wilms' tumor, aniridia, genitourinary anomalies, and mental retardation) syndrome.
W06D4.2	52.2084	0.828054	0.171739	4.82159	1.42418e-06	0.000350858		WBGene00012296	spe-46	expressed in sperm	W06D4.2.1
Y102A5C.36.2	78.703	-0.821313	0.170365	-4.82091	1.42908e-06	0.000350858				predicted to have transmembrane signaling receptor activity, based on protein domain information
Y37D8A.5	20.2742	0.906501	0.188204	4.81659	1.46029e-06	0.000353865		WBGene00021398	Y37D8A.5	enriched in germ line and male	Y37D8A.5
C14A6.13	31.3834	0.894776	0.18609	4.8083	1.5222e-06	0.000364139				enriched in the body wall muscle cell, germ line, and male.
C42D4.1	3763.06	-0.436429	0.091129	-4.78913	1.67502e-06	0.000394539		WBGene00016594	C42D4.1	enriched in the intestine, pharyngeal muscle cell, germ line, and male-specific tissues and in neurons including the AVA neurons.	C42D4.1.1
Y102A5C.36.1	88.4065	-0.828184	0.173001	-4.78716	1.69158e-06	0.000394539				predicted to have transmembrane signaling receptor activity, based on protein domain information
C24A11.1	35.2302	0.865496	0.181154	4.77769	1.77317e-06	0.000408464		WBGene00016040	C24A11.1	enriched in the germ line and male.	C24A11.1
B0205.13	122.458	0.898274	0.188241	4.77193	1.82471e-06	0.000415211		WBGene00044644	B0205.13	small, novel protein conserved in C. remanei and C. briggsae.	B0205.13
F11G11.9	25.6665	0.885114	0.1859	4.76124	1.92408e-06	0.000432547		WBGene00017387	mpst-4	Putative thiosulfate sulfurtransferase mpst-4 [Source:RefSeq peptide;Acc:NP_001309500]	F11G11.9
C17H12.12	82.0493	0.884808	0.186346	4.74819	2.05246e-06	0.000455915		WBGene00015937	C17H12.12	enriched in the germ line, muscle cell, and male.	C17H12.12
Y47H10A.5	60.796	-0.806977	0.170161	-4.74243	2.1117e-06	0.000463556		WBGene00012979	Y47H10A.5	expressed in the intestine	Y47H10A.5
Pseudogene:C01B10.1	689.683	0.391619	0.0827206	4.73424	2.19883e-06	0.000477068				enriched in intestine
T24B8.5	104.974	-0.903928	0.191269	-4.72596	2.29031e-06	0.000491206		WBGene00000460	T24B8.5	ShK-like toxin peptide containing a domain rich in cysteine residues found in the sea anemone potassium channel inhibitor ShK; T24B8.5 expression is regulated by the PMK-1/p38 MAPK signaling pathway and the ATF-7 transcription factor, which is a downstream target of PMK-1.	T24B8.5
C03G6.15	823.128	-0.456578	0.0971863	-4.69797	2.62764e-06	0.000544845		WBGene00015400	cyp-35A2	CYtochrome P450 family [Source:UniProtKB/TrEMBL;Acc:O02628]	C03G6.15
F27C8.5	45.2578	0.871327	0.18547	4.69794	2.62801e-06	0.000544845		WBGene00009185	F27C8.5	enriched in germ line and male	F27C8.5
T05A7.6	97.7279	0.861359	0.183265	4.70007	2.60069e-06	0.000544845		WBGene00011466	T05A7.6	ortholog of human TTBK2 (tau tubulin kinase 2); T05A7.6 is predicted to have ATP binding activity and protein kinase activity, based on protein domain information.	T05A7.6
R07E5.15	48.9492	0.873223	0.187371	4.66041	3.15588e-06	0.000647093		WBGene00019963	R07E5.15	enriched in germline and male	R07E5.15
ZK836.1	136.865	0.63396	0.136178	4.65538	3.23387e-06	0.000655878		WBGene00022652	lon-3	Cuticle collagen lon-3 [Source:UniProtKB/Swiss-Prot;Acc:Q23628]	ZK836.1
ZK354.1	46.1165	0.880741	0.189891	4.63815	3.51549e-06	0.000705328		WBGene00003452	msp-65	Major sperm protein 19/31/40/45/50/51/53/59/61/65/81/113/142 [Source:UniProtKB/Swiss-Prot;Acc:P53017]	ZK354.1
D1086.3	358.359	-0.740759	0.16007	-4.62773	3.69704e-06	0.000733863		WBGene00008390	D1086.3	enriched in the cephalic sheath cell, hypodermis, germ line, gon_male_dtc posterior, gon_male_dtc anterior, Z1.p, Z4.a, and hermaphrodite-specific tissues.	D1086.3
D1081.5	19.1898	0.871195	0.18867	4.61756	3.88274e-06	0.00076261		WBGene00008383	D1081.5	enriched in germline and male	D1081.5
F53A2.6a	376.961	0.442238	0.0959636	4.60839	4.05792e-06	0.000788716			ife-1	one of five C. elegans homologs of the mRNA cap-binding protein eIF4E; it is specifically required for spermatogenesis, and is expressed in P granules.
F52H3.6	63.901	0.831313	0.18082	4.59747	4.27659e-06	0.000822648		WBGene00018731	F52H3.6	Serine/threonine-protein phosphatase [Source:UniProtKB/TrEMBL;Acc:Q27501]	F52H3.6
K01A2.2a	39.3203	0.77372	0.168501	4.59178	4.39474e-06	0.00083675			far-7	exhibits oleic acid binding activity; far-7 is expressed in the hypodermis, excretory cell, and in the male; far-7 is localized to the cytoplasm
C10G11.9	30.8964	0.860038	0.187486	4.5872	4.49222e-06	0.000838204		WBGene00015689	spch-2	SPerm CHromatin enriched [Source:UniProtKB/TrEMBL;Acc:P91026]	C10G11.9
Y44A6D.5	32.6575	0.857234	0.186864	4.58746	4.48661e-06	0.000838204				ortholog of human BCAT1 (branched chain amino acid transaminase 1) and BCAT2 (branched chain amino acid transaminase 2); Y44A6D.5 is predicted to have branched-chain-amino-acid transaminase activity, based on protein domain information.
B0491.3	106.888	0.80395	0.175581	4.5788	4.67658e-06	0.000863964		WBGene00007190	rmd-3	Regulator of Microtubule Dynamics [Source:UniProtKB/TrEMBL;Acc:Q17510]	B0491.3
C50F4.2	27.6213	0.874012	0.191103	4.5735	4.79635e-06	0.000877403		WBGene00008230	pfk-1.2	ATP-dependent 6-phosphofructokinase 2 [Source:UniProtKB/Swiss-Prot;Acc:Q27483]	C50F4.2
T22C1.9	25.1124	0.859007	0.188051	4.56796	4.92504e-06	0.000892198		WBGene00011923	T22C1.9	enriched in the body wall muscle cell, germ line, and male.	T22C1.9
Y43C5A.1.1	22.0657	0.863842	0.189362	4.56185	5.07044e-06	0.000909705		WBGene00012851	Y43F8C.9	enriched in the germ line and male.	Y43F8C.9
C29E4.7	225.425	0.617907	0.135679	4.55417	5.25927e-06	0.000934598		WBGene00016204	gsto-1	Glutathione transferase omega-1 [Source:UniProtKB/Swiss-Prot;Acc:P34345]	C29E4.7
C36A4.1	249.444	-0.590313	0.129708	-4.55111	5.33647e-06	0.00093937		WBGene00007963	cyp-25A1	CYtochrome P450 family [Source:UniProtKB/TrEMBL;Acc:Q27477]	C36A4.1
R105.1	77.2324	0.821961	0.180831	4.54546	5.48163e-06	0.000955904		WBGene00011214	R105.1	ortholog of human VMO1 (vitelline membrane outer layer 1); enriched in germline, male and NSM neurons	R105.1
Y71G12B.3	15.3151	0.86164	0.189666	4.54294	5.54758e-06	0.000958448		WBGene00022245	Y71G12B.3	enriched in the body wall muscle cell, germ line, amphid sheath cell, and male and in the DA and VA neurons.	Y71G12B.3
F26B1.8	138.549	0.83297	0.18399	4.52726	5.97527e-06	0.00100213		WBGene00194703	F26B1.8	involved in axonal fasciculation	F26B1.8
K10D11.1	110.454	0.611087	0.135188	4.52026	6.1764e-06	0.00100213		WBGene00044535	dod-17	Downstream Of DAF-16 (Regulated by DAF-16) [Source:UniProtKB/TrEMBL;Acc:O45667]	K10D11.1
R03G8.4	56.8211	0.780732	0.172432	4.52776	5.96112e-06	0.00100213		WBGene00000977	R03G8.4	ortholog of human ERAP1 (endoplasmic reticulum aminopeptidase 1) and members of the M1 metallopeptidases family including ENPEP; R03G8.4 is predicted to have metallopeptidase activity and zinc ion binding activity, based on protein domain information.	R03G8.4
T27A3.3	31.2	0.860707	0.190388	4.52081	6.16034e-06	0.00100213		WBGene00020840	ssp-16	Sperm-specific class P protein 16 [Source:UniProtKB/Swiss-Prot;Acc:P91499]	T27A3.3
T28F3.8	559.797	0.370877	0.0819787	4.52406	6.06642e-06	0.00100213		WBGene00006053	T28F3.8	enriched in the germ line and in the I5, DA, SAB, and retrovesicular ganglion.	T28F3.8
Y22F5A.5	1129.35	-0.4379	0.0968271	-4.52249	6.11156e-06	0.00100213		WBGene00021288	lys-2	LYSozyme [Source:UniProtKB/TrEMBL;Acc:O62416]; lysosomal & immune function	Y22F5A.5
Y54G2A.9	82.0829	0.651015	0.143933	4.52305	6.09551e-06	0.00100213			clec-80	C-type Lectin; enriched in the intestine and in the ASER neurons.
Y52E8A.4	113.752	0.728435	0.161415	4.51279	6.39791e-06	0.00102913		WBGene00021797	plep-1	PLugged Excretory Pore [Source:UniProtKB/TrEMBL;Acc:A0A0K3AUS1]	Y52E8A.4a
F02C9.4	17.1532	0.860073	0.191135	4.49981	6.80135e-06	0.00107771		WBGene00017175	irld-3	Insulin/EGF-Receptor L Domain protein [Source:UniProtKB/TrEMBL;Acc:P91205]	F02C9.4
ZK354.4	79.3939	0.847552	0.188371	4.49937	6.81545e-06	0.00107771		WBGene00022709	msp-113	Major sperm protein 19/31/40/45/50/51/53/59/61/65/81/113/142 [Source:UniProtKB/Swiss-Prot;Acc:P53017]	ZK354.4
F56F3.4	47.1898	0.754592	0.168255	4.48481	7.298e-06	0.00114431		WBGene00018980	F56F3.4	ortholog of human ZFAND5 (zinc finger AN1-type containing 5) and ZFAND6 (zinc finger AN1-type containing 6); F56F3.4 is involved in lipid storage; F56F3.4 is predicted to have zinc ion binding activity, based on protein domain information.	F56F3.4
F47F6.5	16.4734	0.853222	0.190594	4.47665	7.58239e-06	0.001179		WBGene00004965	clec-119	C-type LECtin [Source:UniProtKB/TrEMBL;Acc:Q6F6K5]	F47F6.5
F18C5.4	16.5632	0.848102	0.189771	4.46907	7.85592e-06	0.00121143		WBGene00017559	mpz-3	Multiple PDZ domain protein [Source:UniProtKB/TrEMBL;Acc:Q19547]; expressed in male gonad	F18C5.4
Y71G12B.27	25.0697	0.839572	0.188495	4.45408	8.42543e-06	0.00128861		WBGene00022143	Y71G12B.27	Cyclin-dependent kinases regulatory subunit [Source:UniProtKB/TrEMBL;Acc:Q95XM4]	Y71G12B.27
Y38C1AA.7	139.124	0.828925	0.186191	4.45201	8.50708e-06	0.00129052		WBGene00012592	Y38C1AA.7	enriched in germ line	Y38C1AA.7
F41C3.2	242.933	0.613123	0.137817	4.44882	8.63425e-06	0.00129925		WBGene00018268	F41C3.2	ortholog of members of the human SLC (Solute carriers) family including SLC17A1; involved in cell development; F41C3.2 is expressed in the uterine muscle and the body wall musculature.	F41C3.2
F58E6.5	80.9003	0.800118	0.180071	4.44336	8.85649e-06	0.00132203		WBGene00019063	F58E6.5	Major sperm protein [Source:UniProtKB/TrEMBL;Acc:Q20981]	F58E6.5
W03D8.8	139.981	0.707994	0.159411	4.4413	8.94169e-06	0.00132415		WBGene00021007	W03D8.8	ortholog of human BAAT (bile acid-CoA:amino acid N-acyltransferase) and members of the ACOT (Acyl-CoA thioesterases) family including ACOT4; W03D8.8 is involved in axonal fasciculation and dendrite development; W03D8.8 is predicted to have thiolester hydrolase activity, based on protein domain information	W03D8.8
F26A1.3	20.1338	0.844233	0.190792	4.42488	9.64942e-06	0.00141263		WBGene00017802	F26A1.3	ATP binding activity and protein kinase activity, based on protein domain information	F26A1.3
F28H7.3	1916.72	-0.498428	0.112665	-4.42396	9.69059e-06	0.00141263		WBGene00009237	F28H7.3	enriched in the intestine and germ line and in the PVD and OLL neurons.	F28H7.3
C02F12.5	127.323	-0.787461	0.178133	-4.42063	9.84113e-06	0.00141949		WBGene00015355	C02F12.5	BPTI/Kunitz inhibitor domain-containing protein C02F12.5 [Source:UniProtKB/Swiss-Prot;Acc:Q11101]; trypsin protease inhibitor domain	C02F12.5
C05D2.3	33.4843	0.788256	0.178525	4.41538	1.00834e-05	0.00141949		WBGene00015467	basl-1	BAS-Like [Source:UniProtKB/TrEMBL;Acc:O45138]	C05D2.3
C34D4.3	82.0883	0.839695	0.190126	4.41652	1.00301e-05	0.00141949		WBGene00016399	C34D4.3	enriched in the germ line, amphid sheath cell, male, and intestine and in the NSM neurons.	C34D4.3
F35E8.11	19.2602	-0.838422	0.189867	-4.41584	1.0062e-05	0.00141949		WBGene00000412	cdr-1	CaDmium Responsive; Cadmium-inducible lysosomal protein CDR-1 [Source:UniProtKB/TrEMBL;Acc:G5EE89]	F35E8.11
F53B6.7	44.1874	0.745534	0.168878	4.41464	1.0118e-05	0.00141949		WBGene00018789	F53B6.7	member of the histidine phosphatase superfamily orthologous to Bombyx mori ecdysteroid phosphate phosphatase (EPP), human STS1 (OMIM:609201) and human UBASH3A (OMIM:605736); F53B6.7 lacks the consensus sequence for phosphatase activity, and thus is predicted to be catalytically inactive; F53B6.7 is paralogous to C. elegans C52E4.7, F09C12.8, F55A11.11, and T07F12.1	F53B6.7
C05E11.4	118.509	0.81167	0.184363	4.40255	1.06984e-05	0.00146687		WBGene00000133	amt-1	Putative ammonium transporter 1 [Source:UniProtKB/Swiss-Prot;Acc:P54145]	C05E11.4
C34F11.2	32.8838	0.828828	0.188578	4.39516	1.10694e-05	0.00146687		WBGene00016414	C34F11.2	enriched in the germ line, male, and muscle cell and in neurons including ALM, PLM, FLP, I5, DA, SAB, and retrovesicular ganglion.	C34F11.2
F26A3.4	828.602	0.653989	0.148694	4.39821	1.09148e-05	0.00146687		WBGene00009142	F26A3.4	ortholog of human DUSP21 (dual specificity phosphatase 21), DUSP14 (dual specificity phosphatase 14) and DUSP18 (dual specificity phosphatase 18); F26A3.4 is predicted to have protein tyrosine/serine/threonine phosphatase activity, based on protein domain information; F26A3.4 is expressed in the nervous system; F26A3.4 is localized to the striated muscle dense body.	F26A3.4
M05D6.4	388.653	0.647452	0.147315	4.39503	1.10756e-05	0.00146687		WBGene00010915	lact-4	Beta-LACTamase domain containing [Source:UniProtKB/TrEMBL;Acc:Q21523]	M05D6.4
T05E7.1	169.027	-0.541242	0.123152	-4.39489	1.10827e-05	0.00146687		WBGene00020261	T05E7.1	ortholog of human BAAT (bile acid-CoA:amino acid N-acyltransferase) and members of the ACOT (Acyl-CoA thioesterases) family including ACOT2; T05E7.1 is predicted to have thiolester hydrolase activity, based on protein domain information.	T05E7.1
T22H9.3	23.4888	0.814554	0.185035	4.40215	1.07181e-05	0.00146687		WBGene00020715	wago-10	Piwi-like protein [Source:UniProtKB/TrEMBL;Acc:Q9TXN7];ortholog of members of the human AGO, PIWIL (Argonaute/PIWI) family including AGO1	T22H9.3
ZC116.2	85.3277	0.809998	0.184036	4.40131	1.076e-05	0.00146687		WBGene00013858	cyc-2.2	Probable cytochrome c 2.2 [Source:UniProtKB/Swiss-Prot;Acc:Q23240]	ZC116.2
ZK596.2	37.4999	0.735314	0.167313	4.39485	1.10847e-05	0.00146687		WBGene00022644	ZK596.2	ortholog of human TTBK2 (tau tubulin kinase 2) and TTBK1 (tau tubulin kinase 1); ZK596.2 is predicted to have ATP binding activity and protein kinase activity, based on protein domain information.	ZK596.2
Y40H7A.10	403.86	-0.406833	0.0928104	-4.38349	1.16792e-05	0.00153467				ortholog of members of the human CTS (Cathepsins) family including CTSO; Y40H7A.10 is predicted to have cysteine-type peptidase activity, based on protein domain information.
ZK1320.1	455.643	-0.506244	0.115631	-4.37809	1.19724e-05	0.00156218		WBGene00000639	gstk-1	Glutathione S-transferase kappa 1 [Source:UniProtKB/Swiss-Prot;Acc:Q09652]	ZK1320.1
F36H12.8	23.4839	0.83106	0.190026	4.3734	1.22328e-05	0.00158508		WBGene00018122	ttbk-2	Tau TuBulin Kinase [Source:UniProtKB/TrEMBL;Acc:O76712]	F36H12.8
C38C3.3b	8.00374	0.826188	0.18904	4.37044	1.23994e-05	0.00159559				enriched in the germ line, amphid sheath cell, and male.
F41H10.1	121.088	0.805545	0.184594	4.36388	1.27774e-05	0.00162186		WBGene00018314	F41H10.1	F41H10.1 is affected by daf-2.	F41H10.1
ZC168.6	81.9748	0.832917	0.190859	4.36403	1.27685e-05	0.00162186		WBGene00022507	ssp-34	Sperm-specific class P protein 34 [Source:UniProtKB/Swiss-Prot;Acc:Q23246]	ZC168.6
ZK688.10	21.1436	0.828667	0.19	4.3614	1.29234e-05	0.00162931		WBGene00001839	ZK688.10	enriched in the excretory cell and male and in the GABAergic neurons. Affected by jmjd-3.1	ZK688.10
ZK265.3	125.187	0.801193	0.184026	4.35369	1.33862e-05	0.00167633		WBGene00003458	ZK265.3	enriched in the amphid sheath cell and male and in the NSM neurons.	ZK265.3
Y18H1A.10	37.4066	0.763489	0.175649	4.34667	1.3822e-05	0.00170798		WBGene00021236	hasp-2	HASPin kinase related [Source:UniProtKB/TrEMBL;Acc:Q9BL96]	Y18H1A.10
Y47D3A.11	30.8902	0.82892	0.190682	4.34713	1.37932e-05	0.00170798		WBGene00012926	wht-8	WHiTe (Drosophila) related ABC transporter [Source:UniProtKB/TrEMBL;Acc:Q9U2D0]	Y47D3A.11
C28A5.6	122.091	0.681966	0.157205	4.33807	1.4374e-05	0.00175297		WBGene00007791	C28A5.6	ortholog of human TTBK2 (tau tubulin kinase 2) and TTBK1 (tau tubulin kinase 1); C28A5.6 is predicted to have ATP binding activity and protein kinase activity, based on protein domain information.	C28A5.6
C50E3.12	703.512	-0.351715	0.0810595	-4.33897	1.43154e-05	0.00175297		WBGene00016823	C50E3.12	enriched in the germ line, AB, and hermaphrodite-specific tissues.	C50E3.12
Y37D8A.2	2415.26	-0.261899	0.0604451	-4.33284	1.47197e-05	0.00177197		WBGene00012547	Y37D8A.2	Putative phospholipase B-like 1 [Source:UniProtKB/Swiss-Prot;Acc:Q9XWV2]	Y37D8A.2
ZK858.2	90.1885	0.798771	0.1843	4.33407	1.46376e-05	0.00177197		WBGene00014121	ZK858.2	enriched in male	ZK858.2
R02D5.7	25.0849	0.797698	0.184257	4.32927	1.49606e-05	0.00178943		WBGene00010988	R02D5.7	enriched in intestine and male	R02D5.7
Pseudogene:Y105C5B.12	68.0194	-0.647638	0.149689	-4.32655	1.51462e-05	0.00180008				enriched in the germ line and in the PVD, OLL, and NSM neurons. RNAi life extension but larval lethal & decrease fat
C54G4.3	24.0362	0.824694	0.190698	4.32461	1.52799e-05	0.00180448		WBGene00008313	C54G4.3	enriched in the germ line and male.	C54G4.3
Y47G6A.26	21.0294	0.810272	0.187918	4.31185	1.61896e-05	0.00189989		WBGene00012961	Y47G6A.26	enriched in the amphid sheath cell and male and in the NSM neurons.	Y47G6A.26
F56A11.6	68.1163	0.71039	0.16481	4.31037	1.62979e-05	0.00190065		WBGene00044475	F56A11.6	enriched in the germ line, amphid sheath cell, and male.	F56A11.6
F46A9.1	22.3727	0.82344	0.191375	4.30276	1.68684e-05	0.00194428		WBGene00009755	F46A9.1	enriched in the germ line and male.	F46A9.1
R09A1.2	73.8681	0.64471	0.149842	4.3026	1.68805e-05	0.00194428		WBGene00019972	R09A1.2	enriched in male	R09A1.2a
F35C11.2	15.2095	0.815476	0.189887	4.29453	1.75064e-05	0.002004		WBGene00009401	F35C11.2	human PTPRG (protein tyrosine phosphatase, receptor type G) and PTPRZ1 (protein tyrosine phosphatase, receptor type Z1); F35C11.2 is predicted to have protein tyrosine phosphatase activity, based on protein domain information	F35C11.2
C33F10.8	21.2096	0.812539	0.189396	4.29017	1.78538e-05	0.00203131		WBGene00016356	C33F10.8	F-box, a motif predicted to mediate protein-protein interactions either with homologs of yeast Skp-1p or with other proteins; its encoded protein also contains a Pfam-B45 motif of presently unknown function.	C33F10.8
R13H9.4	123.162	0.816721	0.190447	4.28844	1.79935e-05	0.0020348		WBGene00020072	msp-53	Major sperm protein 19/31/40/45/50/51/53/59/61/65/81/113/142 [Source:UniProtKB/Swiss-Prot;Acc:P53017]	R13H9.4
C15A11.4	64.6007	-0.707313	0.165616	-4.2708	1.94772e-05	0.00217872		WBGene00007598	C15A11.4	enriched in the germline precursor cell, ventral nerve cord, and hypodermis.	C15A11.4
C43F9.6	43.8323	0.813986	0.190605	4.27054	1.94998e-05	0.00217872		WBGene00008074	nkb-2	Na+/K+ ATPase, Beta subunit [Source:UniProtKB/TrEMBL;Acc:Q9XUG9]	C43F9.6
T05D4.2	167.522	-0.647853	0.152312	-4.25345	2.10502e-05	0.00232734		WBGene00020258	T05D4.2	enriched in the BAG and NSM neurons.	T05D4.2
ZC513.8	27.8089	-0.803725	0.188972	-4.25314	2.10794e-05	0.00232734		WBGene00004352	col-43	COLlagen; Collagen [Source:UniProtKB/TrEMBL;Acc:G5ED38]	ZC513.8
T10H9.5b	636.851	0.556935	0.131115	4.24769	2.1599e-05	0.00237068		WBGene00004062	pmp-5	ortholog of human ABCD4 (ATP binding cassette subfamily D member 4); pmp-5 is predicted to have ATP binding activity and ATPase activity, coupled to transmembrane movement of substances, based on protein domain information; pmp-5 is expressed in the hypodermis and the intestine.
F47G6.4a	282.313	0.49184	0.115916	4.24307	2.20481e-05	0.00240582		WBGene00004969	spe-15	unconventional myosin, and is homologous to Drosophila and mouse myosin VI as well as the human gene MYOSIN VI (MYO6;OMIM:600970), which when mutated leads to a disease that affects hearing; spe-15 is required during spermiogenesis or sperm activation for the asymmetric partitioning of organelles like the mitochondria and specialized structures called the fibrous-body membranous organelles into t…
K09E4.5	119.789	0.5961	0.140683	4.23718	2.2634e-05	0.00244437		WBGene00019586	gur-4	GUstatory Receptor family [Source:UniProtKB/TrEMBL;Acc:Q9XU57]	K09E4.5
T22B2.1	221.992	-0.518858	0.122462	-4.23689	2.26634e-05	0.00244437		WBGene00011911	T22B2.1	enriched in the BAG neurons.	T22B2.1
F07C6.2	34.168	0.796287	0.188145	4.2323	2.31312e-05	0.00246631		WBGene00008553	F07C6.2	enriched in the intestine and in the AFD neurons.	F07C6.2
Y106G6G.4	53.2995	0.728351	0.172065	4.23299	2.30605e-05	0.00246631		WBGene00013771	Y106G6G.4	enriched in the male and in the GABAergic, DA, VA, and AVA neurons.	Y106G6G.4
Y22F5A.4.2	503.278	-0.537054	0.127013	-4.22833	2.35432e-05	0.00249598		WBGene00003090	lys-1	putative lysozyme, whose overexpression increases resistance to infection by Serratia marcescens
C18E9.8	29.1587	0.805968	0.19083	4.22348	2.40554e-05	0.00251243		WBGene00007688	C18E9.8	human gene JOINED TO JAZF1 (JJAZ1;OMIM:606245), which when mutated leads to disease	C18E9.8
C50C3.2	77.804	0.763013	0.180611	4.22462	2.39346e-05	0.00251243		WBGene00016800	C50C3.2	enriched in the germ line and male	C50C3.2
C55C2.2	18.46	0.785745	0.186115	4.22182	2.4234e-05	0.00251243		WBGene00006047	ssp-19	Sperm-specific class P protein 19 [Source:UniProtKB/Swiss-Prot;Acc:O01829]	C55C2.2
F02E9.3	40.0345	0.773855	0.1833	4.22179	2.4237e-05	0.00251243		WBGene00008529	F02E9.3	enriched in the germ line and male.	F02E9.3
Y38E10A.28	40.9544	-0.698428	0.165744	-4.2139	2.51003e-05	0.00258754		WBGene00012605	Y38E10A.28	affected by Tunicamycin.	Y38E10A.28
F32B5.4	53.6732	0.788446	0.187488	4.20532	2.60712e-05	0.00265826		WBGene00017978	msrp-1	enriched in the germ line and male.	F32B5.4
F58F12.3	15.397	0.801573	0.190554	4.20653	2.5932e-05	0.00265826		WBGene00010265	F58F12.3	enriched in the germ line and male	F58F12.3
F07D3.2	436.887	-0.451252	0.107366	-4.20294	2.6347e-05	0.00266285		WBGene00001449	flp-6	FMRFamide-like neuropeptides 6 QQDSEVEREMM KSAYMRF-amide 1 KSAYMRF-amide 2 KSAYMRF-amide 3 KSAYMRF-amide 4 KSAYMRF-amide 5 KSAYMRF-amide 6 [Source:UniProtKB/Swiss-Prot;Acc:Q19165]	F07D3.2
ZK525.1	101.385	0.688047	0.163724	4.20247	2.64016e-05	0.00266285		WBGene00022761	flp-15	FMRF-Like Peptide [Source:UniProtKB/TrEMBL;Acc:O46023]	ZK525.1
K08E3.1	417.034	0.582179	0.138664	4.1985	2.68684e-05	0.00269536		WBGene00019550	tyr-2	TYRosinase [Source:UniProtKB/TrEMBL;Acc:Q9XUS8]	K08E3.1
F55H12.5	52.9182	0.728182	0.173641	4.19361	2.74556e-05	0.00273954		WBGene00018926	F55H12.5	ortholog of human PTPRG (protein tyrosine phosphatase, receptor type G) and PTPRZ1 (protein tyrosine phosphatase, receptor type Z1)	F55H12.5
F58A6.9	34.4076	0.776886	0.185419	4.18989	2.79084e-05	0.00276656		WBGene00003094	F58A6.9	Major Sperm Protein [Source:UniProtKB/TrEMBL;Acc:G5EEW3]	F58A6.9
K09C4.1a	34.4625	-0.737878	0.176148	-4.18897	2.80229e-05	0.00276656		WBGene00019547	K09C4.1	ortholog of members of the human SLC (Solute carriers) family including SLC2A9; K09C4.1 is predicted to have transmembrane transporter activity, based on protein domain information.
F17C8.7	35.3509	0.722352	0.172655	4.18379	2.86688e-05	0.00281542		WBGene00008912	F17C8.7	enriched in the germ line and male.	F17C8.7
F10C1.3	14.1256	0.799962	0.191392	4.1797	2.91894e-05	0.00283742		WBGene00017325	F10C1.3	enriched in the germ line and male	F10C1.3
F42G8.9	20.8721	0.772851	0.185065	4.17611	2.96531e-05	0.00283742		WBGene00018380	irld-8	Insulin/EGF-Receptor L Domain protein [Source:UniProtKB/TrEMBL;Acc:O44506]	F42G8.9
R09E10.3	64.83	0.76589	0.183363	4.17691	2.95491e-05	0.00283742		WBGene00020084	acs-18	Fatty Acid CoA Synthetase family [Source:UniProtKB/TrEMBL;Acc:Q21872]	R09E10.3
ZK1010.5	51.0646	0.769248	0.184129	4.17777	2.94377e-05	0.00283742		WBGene00014197	ZK1010.5	enriched in male	ZK1010.5
ZK938.1	112.584	0.771978	0.184814	4.17705	2.95312e-05	0.00283742
F59D6.3	152.579	0.662269	0.158968	4.16605	3.09917e-05	0.00295038		WBGene00000252	asp-8	ASpartyl Protease [Source:UniProtKB/TrEMBL;Acc:O16338]	F59D6.3
F09C12.8	29.4778	0.746629	0.180236	4.1425	3.43541e-05	0.00325388		WBGene00017279	F09C12.8	ortholog, predicted to be catalytically inactive, of Bombyx mori ecdysteroid phosphate phosphatase (EPP), human STS1 (OMIM:609201) and human UBASH3A	F09C12.8
F08H9.2	54.6761	0.779614	0.188455	4.13686	3.52088e-05	0.00331799		WBGene00008590	F08H9.2	enriched in the germ line and amphid sheath cell.	F08H9.2
F32B4.2	21.0628	0.773822	0.187306	4.13133	3.60664e-05	0.00338172		WBGene00009313	F32B4.2	ortholog of human TOMM20L (translocase of outer mitochondrial membrane 20 like) and TOMM20 (translocase of outer mitochondrial membrane 20)	F32B4.2
K07F5.5	145.693	0.775665	0.18824	4.12061	3.77864e-05	0.00352528		WBGene00010634	nspd-2	Nematode Specific Peptide family, group D [Source:UniProtKB/TrEMBL;Acc:Q21293]	K07F5.5
F21H7.5	171.728	0.768203	0.186839	4.11159	3.9295e-05	0.00359683		WBGene00009031	F21H7.5	Major sperm protein [Source:UniProtKB/TrEMBL;Acc:O45386]	F21H7.5
F36A2.14	48.346	0.725501	0.176397	4.1129	3.90726e-05	0.00359683		WBGene00023490	F36A2.14	enriched in the germ line and male.	F36A2.14
K07F5.9	175.367	0.757289	0.184067	4.11421	3.88507e-05	0.00359683		WBGene00006039	ssp-10	Sperm-specific class P protein 10 [Source:UniProtKB/Swiss-Prot;Acc:Q21289]	K07F5.9.1
Y116A8C.22	125.348	-0.560665	0.136368	-4.11141	3.93243e-05	0.00359683		WBGene00022467	athp-3	AT Hook plus PHD finger transcription factor [Source:UniProtKB/TrEMBL;Acc:Q9U2U9]	Y116A8C.22
F53B3.6	129.63	0.558023	0.135811	4.10883	3.97669e-05	0.00361956		WBGene00009962	F53B3.6	enriched in the germline precursor cell and hypodermis and in the PVD, OLL, and PLM neurons.	F53B3.6
F46A8.10	13.0917	0.784262	0.19126	4.1005	4.12256e-05	0.00373412		WBGene00009754	scrm-6	Phospholipid scramblase [Source:UniProtKB/TrEMBL;Acc:Q9XV36]	F46A8.10
Y46G5A.28	151.971	-0.53527	0.130799	-4.09231	4.27099e-05	0.00384988		WBGene00004904	Y46G5A.28	function unknown. Affected by daf-2 & daf-16	Y46G5A.28
K08C9.2	78.6354	0.779225	0.190474	4.09098	4.29547e-05	0.00385333		WBGene00019531	K08C9.2	expressed in the spermatheca.	K08C9.2
F09G8.5	52.955	0.67076	0.164149	4.08629	4.38321e-05	0.00391322		WBGene00017320	F09G8.5	ortholog of human C21orf2 (chromosome 21 open reading frame 2); enriched in the ventral nerve cord and in neurons including PVD, OLL, DA, VA, GABAergic, ALM, PLM, FLP, I5, SAB, and retrovesicular ganglion.	F09G8.5
C10H11.7	21.7185	0.776702	0.190275	4.08199	4.46513e-05	0.0039514		WBGene00015696	C10H11.7	Major sperm protein [Source:UniProtKB/TrEMBL;Acc:P91035]	C10H11.7
Pseudogene:C04G2.3	29.8899	0.780804	0.191288	4.08183	4.46832e-05	0.0039514				enriched in male
F10D2.11	376.165	0.481424	0.118299	4.06957	4.71005e-05	0.00414551		WBGene00017336	ugt-41	UDP-GlucuronosylTransferase [Source:UniProtKB/TrEMBL;Acc:O16922]	F10D2.11
F17E9.5	212.51	0.756911	0.186075	4.06777	4.74647e-05	0.00415795		WBGene00017542	F17E9.5	novel protein conserved amongst nematodes.	F17E9.5
F18A12.4	32.6773	0.745784	0.183392	4.0666	4.77032e-05	0.00415932		WBGene00017553	nep-8	NEPrilysin metallopeptidase family [Source:UniProtKB/TrEMBL;Acc:A0A131MAS8]	F18A12.4a
C24D10.1	32.4499	0.764813	0.188239	4.063	4.84468e-05	0.00416575		WBGene00016053	C24D10.1	protein tyrosine phosphatase activity, based on protein domain information; expressed in the head; localized to the nucleus.	C24D10.1
F58D5.7	40.2466	0.75488	0.185723	4.06454	4.81274e-05	0.00416575		WBGene00019037	F58D5.7	enriched in germline and male	F58D5.7
Pseudogene:Y102A5C.35	32.5471	-0.755421	0.185901	-4.06357	4.83276e-05	0.00416575				unknown function. Affected b y daf-2
B0222.3	225.495	-0.491746	0.121271	-4.05494	5.01471e-05	0.00429218		WBGene00015055	pitr-3	Phosphate transporter [Source:UniProtKB/TrEMBL;Acc:Q17455]	B0222.3
C07G3.9.2	63.6281	0.696408	0.171891	4.05144	5.09026e-05	0.00431717			ugt-64	ortholog of members of the human UGT (UDP glucuronosyltransferases) family including UGT3A1; ugt-64 is predicted to have transferase activity, transferring hexosyl groups, based on protein domain information.
C14C10.1	105.958	0.759672	0.187475	4.05212	5.07565e-05	0.00431717		WBGene00007584	C14C10.1		C14C10.1
ZK520.5	135.723	0.610331	0.150685	4.05039	5.11333e-05	0.00431717		WBGene00001458	cyn-2	Peptidyl-prolyl cis-trans isomerase 2 [Source:UniProtKB/Swiss-Prot;Acc:P52010]	ZK520.5
C08F11.10	37.6363	0.755469	0.186959	4.04083	5.32618e-05	0.00445838		WBGene00007457	C08F11.10	enriched in the germ line and male.rtholog of human SLC25A3 (solute carrier family 25 member 3)	C08F11.10
H04M03.1	43.7538	0.767442	0.189926	4.04074	5.32836e-05	0.00445838		WBGene00010366	pck-3	Phosphoenolypyruvate CarboxyKinase [Source:UniProtKB/TrEMBL;Acc:Q9TYQ8]	H04M03.1
R11G11.14	29.4398	0.772907	0.191334	4.03958	5.35473e-05	0.00446044		WBGene00020016	lipl-3	ortholog of members of the human Lipases family including LIPF;predicted to have hydrolase activity, acting on ester bonds, based on protein domain information; localized to the lysosome.
F30B5.1	499.808	0.763497	0.18952	4.02858	5.6114e-05	0.00465347		WBGene00001074	dpy-13	Cuticle collagen dpy-13 [Source:UniProtKB/Swiss-Prot;Acc:P17657]	F30B5.1
Y46C8AL.1	81.2001	0.759957	0.188809	4.02501	5.69736e-05	0.00470385		WBGene00021581	clec-73	C-type LECtin [Source:UniProtKB/TrEMBL;Acc:Q9N3W2]	Y46C8AL.1.2
F21D9.2	35.8002	0.764495	0.190248	4.0184	5.85935e-05	0.00479516		WBGene00009016	F21D9.2	enriched in male	F21D9.2
F58E1.5	73.7977	-0.640017	0.159268	-4.01849	5.85726e-05	0.00479516		WBGene00010254	fbxb-17	F-box B protein [Source:UniProtKB/TrEMBL;Acc:Q9TZG9]	F58E1.5
B0273.1a	30.3779	0.709488	0.17671	4.01498	5.94515e-05	0.00484413		WBGene00015097	B0273.1a	enriched in the germ line, body wall muscle cell, male, and muscle cell.
C06A6.7	15.1074	0.760462	0.189483	4.01335	5.98634e-05	0.00485637		WBGene00015511	C06A6.7	enriched in the germ line and male and in the AFD neurons	C06A6.7
C33F10.1	162.975	0.755606	0.188573	4.00696	6.15045e-05	0.00485637		WBGene00016351	C33F10.1	enriched in the body wall muscle cell, amphid sheath cell, and male.	C33F10.1
F22H10.6	87.9548	-0.575517	0.143654	-4.00627	6.16839e-05	0.00485637		WBGene00017730	F22H10.6	enriched in the intestine and muscle cell and in the AFD, ASER, and PLM neurons	F22H10.6
F25B4.9	1440.95	-0.427169	0.106504	-4.01084	6.05043e-05	0.00485637		WBGene00017772	clec-1	C-type LECtin [Source:UniProtKB/TrEMBL;Acc:Q22966]	F25B4.9
F27C1.8	730.579	0.758533	0.189242	4.00827	6.11656e-05	0.00485637		WBGene00001067	dpy-5	Cuticle collagen dpy-5 [Source:UniProtKB/Swiss-Prot;Acc:P91285]	F27C1.8
F55H12.1	25.787	0.766965	0.191276	4.00973	6.07881e-05	0.00485637		WBGene00010136	snf-2	Transporter [Source:UniProtKB/TrEMBL;Acc:P90890]	F55H12.1
ZC581.2	20.0147	0.75434	0.188146	4.00932	6.08936e-05	0.00485637		WBGene00014179	ZC581.2		ZC581.2
ZK616.61	16.9169	0.762525	0.190313	4.00668	6.15779e-05	0.00485637		WBGene00022780	ZK616.61		ZK616.61
K02E11.10	74.7949	0.766262	0.191354	4.00441	6.21718e-05	0.00486593		WBGene00044109	K02E11.10		K02E11.10.1
ZK622.1	13.6843	0.766094	0.191341	4.00382	6.23268e-05	0.00486593		WBGene00014048	ZK622.1	Tyrosine-protein kinase [Source:UniProtKB/TrEMBL;Acc:Q23554]	ZK622.1
T23B7.1	71.8009	0.75619	0.188923	4.00264	6.26392e-05	0.00486994		WBGene00020715	nspd-4	Nematode Specific Peptide family, group D [Source:UniProtKB/TrEMBL;Acc:G5EES8]	T23B7.1.1
T02E1.6	33.1853	0.764956	0.191304	3.99864	6.37087e-05	0.00493254		WBGene00011379	T02E1.6		T02E1.6
K08D10.8	27.0591	0.752771	0.188643	3.99045	6.59468e-05	0.00508472		WBGene00010657	scrm-5	Phospholipid scramblase [Source:UniProtKB/TrEMBL;Acc:Q21318]	K08D10.8
Pseudogene:M176.9	23.866	0.751044	0.188509	3.98412	6.77314e-05	0.00520082
C10C5.3	753.847	0.607624	0.152676	3.97983	6.89632e-05	0.0052737		WBGene00007507	C10C5.3	Aminoacylase-1 [Source:UniProtKB/TrEMBL;Acc:Q17898]	C10C5.3
F11G11.4	21.4016	0.754602	0.189861	3.97449	7.05316e-05	0.00537163		WBGene00017384	F11G11.4		F11G11.4
T22B7.3	97.6229	0.647178	0.162901	3.97282	7.10257e-05	0.00538727		WBGene00011918	T22B7.3		T22B7.3
Y69E1A.2	263.096	0.731053	0.184084	3.9713	7.14804e-05	0.00539981		WBGene00013478	Y69E1A.2		Y69E1A.2
C06B3.3	475.539	-0.539813	0.136047	-3.96784	7.25271e-05	0.00545679		WBGene00007362	cyp-35C1	CYtochrome P450 family [Source:UniProtKB/TrEMBL;Acc:G5ECD0]	C06B3.3
T05F1.8	38.7152	0.719129	0.181319	3.9661	7.30568e-05	0.00547457		WBGene00020282	T05F1.8		T05F1.8
F44D12.3	60.467	0.757868	0.191356	3.96052	7.47882e-05	0.00558189		WBGene00009683	msd-1	Major Sperm protein Domain containing [Source:UniProtKB/TrEMBL;Acc:G5EEJ7]	F44D12.3
Y38H8A.3	57.7446	0.735548	0.186224	3.94981	7.82147e-05	0.00581337		WBGene00012638	Y38H8A.3		Y38H8A.3
Y46G5A.27	201.826	-0.544489	0.137884	-3.9489	7.85128e-05	0.00581337		WBGene00012916	pes-10	Patterned expression site protein 10 [Source:UniProtKB/Swiss-Prot;Acc:P41991]	Y46G5A.27
F14D2.19	95.4551	0.613486	0.155468	3.94607	7.94438e-05	0.00585906		WBGene00206522	F14D2.19		F14D2.19
C50E10.1	48.1806	0.731242	0.185383	3.94449	7.99707e-05	0.0058747		WBGene00016825	C50E10.1		C50E10.1
K07F5.4	15.3191	0.75118	0.190729	3.93846	8.20065e-05	0.00600063		WBGene00010633	kin-24	Tyrosine-protein kinase [Source:UniProtKB/TrEMBL;Acc:D6R8W4]	K07F5.4
F01D5.2	11.0582	-0.740441	0.188333	-3.93156	8.43954e-05	0.00615131		WBGene00008493	F01D5.2		F01D5.2
Y67A6A.1	11.6139	0.750918	0.191063	3.93022	8.4869e-05	0.00616176		WBGene00022096	Y67A6A.1		Y67A6A.1
M110.7	17.9245	0.751573	0.191363	3.92747	8.58442e-05	0.0062084		WBGene00010933	M110.7	Uncharacterized NTE family protein M110.7 [Source:UniProtKB/Swiss-Prot;Acc:Q21534]	M110.7
Pseudogene:F59A6.8	5.72554	0.708183	0.18045	3.92453	8.6899e-05	0.00625138
Y47D3A.10	20.1522	0.735231	0.18737	3.92395	8.71085e-05	0.00625138		WBGene00012925	tbx-34	Putative T-box protein 34 [Source:UniProtKB/Swiss-Prot;Acc:Q9NAH2]	Y47D3A.10
C25A8.5	26.5549	0.708804	0.181213	3.91145	9.17442e-05	0.00655883		WBGene00016085	C25A8.5	Tyrosine-protein kinase [Source:UniProtKB/TrEMBL;Acc:Q18142]	C25A8.5
K03H6.2a	138.84	-0.72923	0.186914	-3.90142	9.56297e-05	0.00681052
B0496.1	6.01756	0.689664	0.177088	3.89448	9.84116e-05	0.00698198		WBGene00015210	B0496.1		B0496.1
ZC477.7b	23.8408	0.744543	0.191334	3.89133	9.9695e-05	0.00704625
B0261.6a	72.6568	0.726781	0.186892	3.88878	0.000100749	0.00709386
Y22D7AR.8	39.3056	-0.673077	0.173128	-3.88775	0.000101178	0.00709733		WBGene00003091	srd-64	Serpentine Receptor, class D (Delta) [Source:UniProtKB/TrEMBL;Acc:Q86MI7]	Y22D7AR.8
C16C10.11	2825.61	0.258588	0.0665462	3.88585	0.000101974	0.00711158		WBGene00007630	har-1	Hemiasterlin resistant protein 1 [Source:UniProtKB/Swiss-Prot;Acc:Q09254]	C16C10.11.1
T08B6.4	126.208	0.735086	0.18919	3.88544	0.000102144	0.00711158		WBGene00020356	T08B6.4		T08B6.4
T21D12.2a	56.6388	0.65638	0.1692	3.87931	0.000104755	0.00726626			dpy-9	DumPY: shorter than wild-type(dpy-9)
ZK892.3	16.3606	0.741943	0.191401	3.87638	0.000106023	0.00732696		WBGene00014135	ZK892.3		ZK892.3
ZK1225.4	19.9689	0.739349	0.190803	3.87494	0.000106652	0.00734327		WBGene00014240	ZK1225.4		ZK1225.4
ZK6.10	1376.19	-0.377095	0.0973655	-3.87299	0.000107509	0.00737505		WBGene00022644	dod-19	Downstream Of DAF-16 (Regulated by DAF-16) [Source:UniProtKB/TrEMBL;Acc:A0A0K3ASK2]	ZK6.10a
Y1A5A.1	20.0751	0.739146	0.190966	3.87056	0.000108584	0.0074215		WBGene00012492	Y1A5A.1		Y1A5A.1
F43G6.5	115.823	-0.595786	0.154019	-3.86825	0.000109619	0.00746488		WBGene00005013	F43G6.5		F43G6.5
F55C5.1	73.099	0.734535	0.190275	3.8604	0.000113204	0.00766045		WBGene00010114	ssp-35	Sperm Specific family, class P [Source:UniProtKB/TrEMBL;Acc:Q20815]	F55C5.1
ZC21.8	4.65539	0.666043	0.172543	3.86016	0.000113312	0.00766045		WBGene00000930	ZC21.8		ZC21.8
F19C7.7	29.1087	0.736181	0.190834	3.8577	0.000114457	0.00770997		WBGene00000684	col-110	COLlagen [Source:UniProtKB/TrEMBL;Acc:Q19592]	F19C7.7
C04G2.5	15.1406	0.732218	0.189892	3.85597	0.000115274	0.00771843		WBGene00007306	C04G2.5		C04G2.5
T22B3.3	18.5784	0.737051	0.19116	3.85568	0.00011541	0.00771843		WBGene00020672	T22B3.3	Major sperm protein [Source:UniProtKB/TrEMBL;Acc:Q22660]	T22B3.3
F25B3.4	25.4346	0.711491	0.184743	3.85125	0.000117514	0.00783108		WBGene00009101	F25B3.4	Serine/threonine-protein phosphatase [Source:UniProtKB/TrEMBL;Acc:Q27496]	F25B3.4
F49F1.1	62.4977	-0.73047	0.189885	-3.84691	0.000119617	0.00794281		WBGene00004745	drd-50	Dietary restriction down regulated [Source:UniProtKB/TrEMBL;Acc:Q9GZE5]	F49F1.1
Y119D3B.13	289.443	-0.471536	0.122792	-3.84011	0.000122979	0.00813708		WBGene00022487	Y119D3B.13		Y119D3B.13
F15E11.12a	62.2374	-0.619667	0.161502	-3.83691	0.000124593	0.00821478
C30B5.3	40.7689	0.696333	0.181965	3.82675	0.000129849	0.00853114		WBGene00000771	cpb-2	Cytoplasmic polyadenylation element-binding protein 2 [Source:UniProtKB/Swiss-Prot;Acc:Q18317]	C30B5.3
W01B11.2	35.243	0.68536	0.179222	3.82409	0.000131255	0.0085933		WBGene00020914	sulp-6	SULfate Permease family [Source:UniProtKB/TrEMBL;Acc:O45016]	W01B11.2.1
F37A8.2	14.0435	0.72716	0.190207	3.82298	0.000131846	0.00860183		WBGene00009502	F37A8.2		F37A8.2
F46A9.2	15.5428	0.730872	0.191341	3.81973	0.000133598	0.00868572		WBGene00003511	F46A9.2		F46A9.2
K01D12.15	26.1639	0.716451	0.187638	3.81826	0.000134398	0.00870741		WBGene00010486	K01D12.15		K01D12.15
K11D12.13	819.463	-0.376802	0.0987207	-3.81685	0.000135166	0.00872683		WBGene00019654	K11D12.13		K11D12.13
Y41C4A.11	136.616	0.713282	0.18705	3.81332	0.000137111	0.00879158		WBGene00000670	Y41C4A.11	divergent paralog of F38E11.5, the beta' (beta-prime) subunit of the coatomer (COPI) complex.	Y41C4A.11
Y41C4A.16	7294.26	-0.645073	0.115777	-5.57169	2.52287e-08	1.88297e-05		WBGene00021537	col-95	COLlagen [Source:UniProtKB/TrEMBL;Acc:Q86MP1]	Y41C4A.16
ZK430.5	185.217	-0.537155	0.140834	-3.8141	0.000136681	0.00879158		WBGene00022751	ZK430.5		ZK430.5
C28C12.11b	12.2375	0.729457	0.191392	3.81132	0.000138228	0.00880272
W07B8.5	9118.19	0.472003	0.12383	3.8117	0.000138014	0.00880272		WBGene00021113	cpr-5	Cathepsin B-like cysteine proteinase 5 [Source:UniProtKB/Swiss-Prot;Acc:P43509]	W07B8.5
C07B5.5	1595.58	-0.346879	0.0910851	-3.80829	0.000139928	0.00888069		WBGene00003828	nuc-1	Deoxyribonuclease-2 [Source:UniProtKB/Swiss-Prot;Acc:Q17778]	C07B5.5
K09F6.3	100.455	0.683628	0.179767	3.80286	0.000143033	0.00904698		WBGene00010745	K09F6.3	Protein-tyrosine-phosphatase [Source:UniProtKB/TrEMBL;Acc:O16728]	K09F6.3
F37E3.3	33.1535	0.723539	0.190317	3.80176	0.000143674	0.0090568		WBGene00018158	comp-1		F37E3.3
D1081.12	19.9026	0.725243	0.190851	3.80005	0.00014467	0.00908886		WBGene00086554	D1081.12		D1081.12
C24B9.3a	438.886	-0.559841	0.147358	-3.79918	0.000145177	0.00909013
C05C12.5	38.203	0.724767	0.191133	3.79196	0.000149465	0.00932735		WBGene00007337	C05C12.5		C05C12.5
W03G1.7a	41.0193	-0.632449	0.166834	-3.79089	0.00015011	0.00933633		WBGene00000213	asm-3
F35E2.9	33.9352	0.687556	0.181651	3.78504	0.000153681	0.00952672		WBGene00009416	F35E2.9		F35E2.9
Y46D2A.2	158.218	-0.49465	0.130763	-3.78279	0.000155078	0.00954983		WBGene00003983	Y46D2A.2		Y46D2A.2
ZC504.3	931.238	-0.224395	0.0593127	-3.78325	0.000154794	0.00954983		WBGene00022628	cdk-11.2	Cyclin-Dependent Kinase family [Source:UniProtKB/TrEMBL;Acc:Q23357]	ZC504.3
T05A10.5	111.672	0.644179	0.170788	3.7718	0.000162074	0.00979408		WBGene00011462	vap-2	Venom-Allergen-like Protein [Source:UniProtKB/TrEMBL;Acc:A0A0K3AST9]	T05A10.5a
T28B8.4	55.6787	0.7175	0.190074	3.77486	0.000160099	0.00979408		WBGene00012134	T28B8.4		T28B8.4
Y25C1A.1	79.7072	0.712886	0.188833	3.77522	0.000159865	0.00979408		WBGene00012544	clec-123	C-type LECtin [Source:UniProtKB/TrEMBL;Acc:Q9TYL0]	Y25C1A.1
Y39G10AR.16	44.1657	0.690167	0.182921	3.77302	0.000161282	0.00979408		WBGene00012747	Y40H4A.2		Y40H4A.2
Y42H9AR.2	16.587	0.712448	0.188845	3.77266	0.000161518	0.00979408		WBGene00012809	Y43B11AL.1		Y43B11AL.1
ZK896.4	68.3913	-0.680038	0.180304	-3.77162	0.000162194	0.00979408		WBGene00014138	ZK896.4		ZK896.4
C09H5.7	9.764	0.711193	0.18897	3.76352	0.000167538	0.0100841		WBGene00015661	C09H5.7	Serine/threonine-protein phosphatase [Source:UniProtKB/TrEMBL;Acc:O16334];ortholog of human PPP1CB (protein phosphatase 1 catalytic subunit beta); C09H5.7 is predicted to have hydrolase activity, based on protein domain information.	C09H5.7
K02E11.1	57.2533	0.714777	0.190183	3.75836	0.000171028	0.0102611		WBGene00044109	ent-3	Equilibrative Nucleoside Transporter [Source:UniProtKB/TrEMBL;Acc:Q21145]	K02E11.1
B0416.11	10.583	0.715957	0.190638	3.75558	0.000172938	0.0103425		WBGene00206483	B0416.11		B0416.11
F57H12.6	33.9147	0.647024	0.172333	3.7545	0.000173687	0.0103541		WBGene00019021	F57H12.6		F57H12.6.1
F41F3.1	5.19674	0.668435	0.178233	3.75035	0.000176587	0.0104601		WBGene00018296	F41F3.1		F41F3.1
K05F1.3	111.831	0.696086	0.185605	3.75036	0.000176584	0.0104601		WBGene00003456	acdh-8	Acyl CoA DeHydrogenase [Source:UniProtKB/TrEMBL;Acc:Q21243]	K05F1.3
B0432.12	9.56886	0.703556	0.187724	3.74782	0.000178378	0.0105327		WBGene00015193	clec-117	C-type LECtin [Source:UniProtKB/TrEMBL;Acc:P90996]	B0432.12
C09B9.6	97.1304	0.716327	0.191368	3.74319	0.000181698	0.0106949		WBGene00003448	msp-55	Major sperm protein 55/57 [Source:UniProtKB/Swiss-Prot;Acc:Q17856]	C09B9.6
T22C1.8	61.3848	0.711244	0.190298	3.73753	0.000185838	0.0109043		WBGene00011918	T22C1.8	Protein-tyrosine-phosphatase [Source:UniProtKB/TrEMBL;Acc:Q22668]	T22C1.8.1
T13H10.1	39.3621	0.710645	0.190244	3.73543	0.000187391	0.0109267		WBGene00020509	kin-5	Tyrosine-protein kinase [Source:UniProtKB/TrEMBL;Acc:G5EC46]	T13H10.1
ZK858.8	36.775	0.681354	0.182383	3.73584	0.000187088	0.0109267		WBGene00198314	ZK858.8		ZK858.8
C15H7.3	35.1502	0.705459	0.189612	3.72054	0.0001988	0.011513		WBGene00007610	C15H7.3	Putative tyrosine-protein phosphatase C15H7.3 [Source:UniProtKB/Swiss-Prot;Acc:P34337]	C15H7.3
F15E6.4	316.041	-0.634661	0.170615	-3.71983	0.000199354	0.011513		WBGene00017485	F15E6.4		F15E6.4
M05B5.4	685.814	-0.319555	0.0858903	-3.7205	0.000198829	0.011513		WBGene00010876	M05B5.4		M05B5.4
Y38F1A.1	49.9207	0.654763	0.176053	3.71912	0.000199915	0.011513		WBGene00012637	Y38F1A.1		Y38F1A.1
C47A10.1	599.91	0.463935	0.124893	3.71466	0.000203477	0.0116821		WBGene00004003	pgp-9	p-GlycoProtein related [Source:UniProtKB/TrEMBL;Acc:G5EG58]	C47A10.1
K02F6.3	100.015	0.656739	0.176938	3.71169	0.000205884	0.011748		WBGene00010519	K02F6.3		K02F6.3
T10G3.3	233.269	-0.402363	0.108398	-3.71189	0.000205715	0.011748		WBGene00011699	T10G3.3		T10G3.3
T09F5.10	13.9324	0.709188	0.191112	3.71085	0.000206567	0.011751		WBGene00011680	T09F5.10		T09F5.10
C03C11.1	15.9096	0.709714	0.191363	3.70874	0.000208297	0.0117551		WBGene00007274	C03C11.1		C03C11.1
D1086.17	76.1196	0.706359	0.190422	3.70943	0.000207725	0.0117551		WBGene00045355	D1086.17		D1086.17
F28C6.1	190.098	-0.468663	0.126377	-3.70845	0.000208529	0.0117551		WBGene00009202	aptf-4	AP-2 Transcription Factor family [Source:UniProtKB/TrEMBL;Acc:Q19863]	F28C6.1
F35E12.2a	27.139	-0.695859	0.187688	-3.70754	0.00020928	0.0117619
K03A11.1	202.249	-0.426246	0.115106	-3.70306	0.000213015	0.0119359		WBGene00001603	K03A11.1		K03A11.1
F42A9.6b	5.2645	-0.657587	0.177829	-3.69785	0.00021743	0.0121468		WBGene00018336
F19F10.1	27.5838	-0.66446	0.180023	-3.69097	0.000223397	0.0124058		WBGene00017598	F19F10.1		F19F10.1
K03H1.12	13.0596	0.695715	0.188453	3.69172	0.000222743	0.0124058		WBGene00010544	K03H1.12		K03H1.12
C31H2.2	84.4042	0.692446	0.187649	3.69011	0.000224161	0.0124114		WBGene00001070	dpy-8	DumPY: shorter than wild-type [Source:UniProtKB/TrEMBL;Acc:Q18345]	C31H2.2
W09C3.6	151.582	0.69887	0.189529	3.68741	0.000226551	0.0125065		WBGene00012357	gsp-3	Serine/threonine-protein phosphatase PP1-gamma [Source:UniProtKB/Swiss-Prot;Acc:O02658]	W09C3.6
B0213.4	248.618	-0.438474	0.118955	-3.68606	0.000227753	0.0125358		WBGene00003767	nlp-29	Neuropeptide-like protein 29 QWGYGGY-amide GYGGYGGY-amide GMYGGY-amide GMYGGW-amide [Source:UniProtKB/Swiss-Prot;Acc:O44664]	B0213.4
C46E10.1	33.7845	0.66194	0.179689	3.68381	0.000229771	0.0126097		WBGene00016707	C46E10.1		C46E10.1
C45G9.9	64.3098	0.703112	0.191396	3.67361	0.000239151	0.013086		WBGene00016680	C45G9.9		C45G9.9
Y106G6D.3	83.4044	0.685616	0.186871	3.66893	0.000243564	0.0132885		WBGene00013713	Y106G6D.3		Y106G6D.3
F13G11.2	10.8402	0.698213	0.190487	3.66541	0.000246941	0.0133944		WBGene00008772	irld-4	Insulin/EGF-Receptor L Domain protein [Source:UniProtKB/TrEMBL;Acc:Q9XU44]	F13G11.2
W06D4.1	1244.19	-0.341358	0.0931219	-3.66571	0.000246651	0.0133944		WBGene00012296	hgo-1	Homogentisate 1,2-dioxygenase [Source:UniProtKB/Swiss-Prot;Acc:Q9Y041]	W06D4.1
F43C11.3	37.4328	0.6927	0.189074	3.66364	0.000248655	0.0134483		WBGene00009663	decr-1.1	DiEnoyl-CoA Reductase, mitochondria [Source:UniProtKB/TrEMBL;Acc:Q9U5B5]	F43C11.3
F08G5.2a	13.7993	0.70003	0.191382	3.65775	0.000254437	0.0137212
Y105C5B.17	9.7618	0.693382	0.189714	3.65489	0.000257296	0.0138354		WBGene00013696	Y105C5B.17		Y105C5B.17
F47B3.2	6.29579	0.511003	0.139853	3.65387	0.000258321	0.0138506		WBGene00018531	F47B3.2		F47B3.2
C26C6.3	66.0613	0.534591	0.146379	3.6521	0.000260105	0.0138666		WBGene00003552	nas-36	Zinc metalloproteinase nas-36 [Source:UniProtKB/Swiss-Prot;Acc:Q18206]	C26C6.3
Y48B6A.5	27.0328	0.67745	0.185474	3.65252	0.000259675	0.0138666		WBGene00000647	Y48B6A.5	Major sperm protein [Source:UniProtKB/TrEMBL;Acc:Q9U2A7]	Y48B6A.5
C09B9.7	19.4929	0.689578	0.188869	3.6511	0.000261121	0.013881		WBGene00015630	C09B9.7		C09B9.7
C29F7.2	556.299	-0.290527	0.079731	-3.64384	0.000268605	0.014198		WBGene00007811	C29F7.2		C29F7.2a
K03H1.1	106.41	0.684682	0.187869	3.64447	0.000267944	0.014198		WBGene00010547	gln-2	Probable glutamine synthetase [Source:UniProtKB/Swiss-Prot;Acc:P34497]	K03H1.1
R10E9.2	183.62	0.683146	0.187844	3.63677	0.000276079	0.0144701		WBGene00020016	slc-25A21	SLC (SoLute Carrier) homolog [Source:UniProtKB/TrEMBL;Acc:O62347]	R11.1
VZK822L.1c	1561.67	0.279087	0.0767243	3.63753	0.000275269	0.0144701
ZK1053.2	44.0154	0.695033	0.191095	3.6371	0.000275726	0.0144701		WBGene00014201	ZK1053.2		ZK1053.2
F47D12.7	55.3984	0.694815	0.19112	3.63549	0.000277448	0.0145011		WBGene00018575	F47D12.7	Kelch repeat and BTB domain-containing protein F47D12.7 [Source:UniProtKB/Swiss-Prot;Acc:Q09563]	F47D12.7
M05B5.1	39.026	0.616971	0.169742	3.63475	0.000278249	0.0145024		WBGene00010872	M05B5.1		M05B5.1
ZK856.18	13.8335	0.682193	0.187986	3.62896	0.000284564	0.0147902		WBGene00014116	ZK856.18		ZK856.18
E01G4.6	419.721	0.680387	0.187658	3.62568	0.000288201	0.0149376		WBGene00008448	E01G4.6		E01G4.6
F35C5.9	205.228	-0.404094	0.111494	-3.62434	0.000289695	0.0149735		WBGene00009397	clec-66	C-type LECtin [Source:UniProtKB/TrEMBL;Acc:O45445]	F35C5.9
R10D12.9.2	16.1275	-0.692372	0.191165	-3.62185	0.000292509	0.0150772		WBGene00011226	R10E9.2		R10E9.2
K07F5.3	79.9121	0.685623	0.189517	3.61774	0.000297187	0.015276		WBGene00002206	msp-56	Major sperm protein 10/36/56/76 [Source:UniProtKB/Swiss-Prot;Acc:P05634]	K07F5.3
T05C12.1	32.7818	0.685793	0.189611	3.61683	0.000298227	0.0152874		WBGene00011475	T05C12.1		T05C12.1
B0218.11	318.681	0.326469	0.165	1.54354	0.000410716	0.0155028		WBGene00015049	B0218.5		B0218.11
B0213.16	318.566	0.326598	0.165001	1.54439	0.00041073	0.0155032		WBGene00003767	nlp-30	Neuropeptide-like protein 29 QWGYGGY-amide GYGGYGGY-amide GMYGGY-amide GMYGGW-amide [Source:UniProtKB/Swiss-Prot;Acc:O44664]	B0213.5
B0213.6	318.452	0.326727	0.165002	1.54524	0.000410744	0.0155036		WBGene00015043	cyp-34A9	CYtochrome P450 family [Source:UniProtKB/TrEMBL;Acc:O44658]	B0213.14.2
B0205.14	318.338	0.326856	0.165003	1.5461	0.000410757	0.015504		WBGene00044644	B0205.13		B0205.13
T27A3.4	86.7524	0.685818	0.190078	3.6081	0.000308451	0.0156987		WBGene00194821	spch-3	SPerm CHromatin enriched [Source:UniProtKB/TrEMBL;Acc:P91497]	T27A3.4
Y58A7A.3	429.496	-0.461352	0.127875	-3.60782	0.000308775	0.0156987		WBGene00021977	Y58A7A.3		Y58A7A.3.1
R13H9.2	210.764	0.686295	0.190339	3.60564	0.000311389	0.0157458		WBGene00003446	msp-57	Major sperm protein 55/57 [Source:UniProtKB/Swiss-Prot;Acc:Q17856]	R13H9.2
T08B2.12	62.0469	0.689691	0.191268	3.60588	0.0003111	0.0157458		WBGene00020353	T08B2.12		T08B2.12
C35B1.5	1365.72	-0.373825	0.103734	-3.60369	0.000313734	0.0158215		WBGene00016435	C35B1.5	Isoform 1 of Nucleoredoxin-like protein 2	C35B1.5
F27C1.1	219.47	0.670853	0.186207	3.60274	0.000314886	0.0158368		WBGene00017851	F27C1.1		F27C1.1
F15E11.1	243.022	-0.576047	0.160011	-3.60005	0.000318154	0.0159154		WBGene00017490	pud-2.1	Protein Up-regulated in Daf-2(Gf) [Source:UniProtKB/TrEMBL;Acc:G5EBF3]	F15E11.1
F56D6.8	6.33129	-0.63998	0.177751	-3.60043	0.000317686	0.0159154		WBGene00010155	F56D6.8		F56D6.8
T27E7.1	119.779	0.681556	0.18945	3.59754	0.000321236	0.0160266		WBGene00012115	T27E7.1		T27E7.1
F59E12.12	104.586	0.660467	0.183627	3.59679	0.000322171	0.0160304		WBGene00010357	bli-2	BLIstered cuticle [Source:UniProtKB/TrEMBL;Acc:O01904]	F59E12.12
R07C3.13	14.1108	0.686245	0.190906	3.59468	0.000324794	0.0160751		WBGene00019929	R07C3.13		R07C3.13a
T01C3.5	11.2276	0.681086	0.189446	3.59514	0.000324214	0.0160751		WBGene00011336	irld-14	Insulin/EGF-Receptor L Domain protein [Source:UniProtKB/TrEMBL;Acc:Q22057]	T01C3.5
C48E7.7	54.2745	0.687135	0.191312	3.5917	0.000328524	0.016174		WBGene00016752	C48E7.7		C48E7.7
Y46G5A.30	34.9917	0.684186	0.190486	3.59178	0.000328422	0.016174		WBGene00021603	snf-5	Sodium-coupled neutral amino acid transporter; Transporter [Source:UniProtKB/TrEMBL;Acc:G5EBM5]	Y46G5A.30
F37H8.5	843.345	-0.351611	0.0980035	-3.58774	0.00033355	0.0163782		WBGene00009514	F37H8.5	GILT-like protein F37H8.5 [Source:UniProtKB/Swiss-Prot;Acc:O17861]	F37H8.5
C17G10.3	24.9987	0.680468	0.189726	3.58658	0.000335047	0.0164085		WBGene00015917	C17G10.3		C17G10.3
F14F7.4	17.2203	0.682106	0.19028	3.58474	0.00033741	0.016481		WBGene00008811	F14F7.4		F14F7.4
Y51H4A.8	94.0531	0.569016	0.158769	3.58391	0.000338483	0.0164902		WBGene00021797	Y51H4A.8		Y51H4A.8
C01G5.3	10.9217	0.678095	0.189337	3.58141	0.000341745	0.0165769		WBGene00015305	C01G5.3		C01G5.3
Y106G6D.1	151.861	-0.439717	0.122785	-3.58119	0.000342039	0.0165769		WBGene00013700	Y106G6D.1		Y106G6D.1
W03A5.1	23.2066	0.671257	0.187611	3.57791	0.000346349	0.0167423		WBGene00020989	W03A5.1		W03A5.1
H32C10.3	12.7376	0.683025	0.191044	3.57523	0.000349924	0.0168714		WBGene00010474	dhhc-13	Palmitoyltransferase [Source:UniProtKB/TrEMBL;Acc:Q9TYQ6]	H32C10.3
DH11.3	335.746	0.424575	0.11878	3.57445	0.000350959	0.0168777		WBGene00004005	pgp-11	p-GlycoProtein related [Source:UniProtKB/TrEMBL;Acc:Q19015]	DH11.3
C01G12.9	11.3028	0.681694	0.191076	3.56765	0.000360196	0.0172395		WBGene00007249	C01G12.9		C01G12.9
Pseudogene:W03D8.10	9.07367	0.665282	0.186493	3.56732	0.00036065	0.0172395
ZK1053.6	7.56524	0.640857	0.179669	3.56688	0.000361254	0.0172395		WBGene00014238	ZK1053.6		ZK1053.6
R03D7.1	13231	0.267796	0.0752015	3.56105	0.000369374	0.017582		WBGene00010999	metr-1	Probable methionine synthase [Source:UniProtKB/Swiss-Prot;Acc:Q09582]	R03D7.1
Y18H1A.1	41.1484	0.647363	0.181894	3.55901	0.000372258	0.0176742		WBGene00021214	Y18H1A.1		Y18H1A.1
F58G1.3	44.733	0.677043	0.190445	3.55507	0.000377884	0.0178505		WBGene00010300	F58G1.3	Serine/threonine-protein phosphatase [Source:UniProtKB/TrEMBL;Acc:O62272]	F58G1.3
Y59E9AL.6	83.5219	0.668246	0.18794	3.55564	0.000377063	0.0178505		WBGene00013449	Y59E9AL.6		Y59E9AL.6
F14H3.10	91.8728	-0.588099	0.165672	-3.54977	0.000385571	0.0181218		WBGene00008829	cyp-35D1	CYtochrome P450 family [Source:UniProtKB/TrEMBL;Acc:O45364]	F14H3.10
Y119C1B.1	25.7846	0.653345	0.184032	3.55016	0.000384997	0.0181218		WBGene00022490	Y119C1B.1		Y119C1B.1
F56D6.20	8.97821	0.65889	0.185779	3.54664	0.000390172	0.0181551		WBGene00044292	F56D6.20		F56D6.20
T08B6.9	29.1316	0.674704	0.190153	3.54822	0.000387846	0.0181551		WBGene00011645	T08B6.9		T08B6.9
T09B9.4	478.628	-0.372664	0.105068	-3.54687	0.000389831	0.0181551		WBGene00011669	T09B9.4		T09B9.4
Y38E10A.15	67.7233	-0.678803	0.191361	-3.54725	0.000389281	0.0181551		WBGene00044034	nspe-7	Nematode Specific Peptide family, group E [Source:UniProtKB/TrEMBL;Acc:Q9NAJ6]	Y38E10A.15
T21D12.14	9.82762	0.674155	0.19037	3.54129	0.000398176	0.0184815		WBGene00020659	T21D12.14		T21D12.14
F36H12.4	10.2894	0.659521	0.186333	3.53947	0.000400933	0.0185516		WBGene00018120	F36H12.4		F36H12.4
F52E4.5	196.163	-0.428932	0.121202	-3.53898	0.000401675	0.0185516		WBGene00009941	F52E4.5		F52E4.5
B0331.1	125.25	-0.544714	0.153986	-3.53742	0.000404061	0.0186157		WBGene00007140	cyp-29A4	CYtochrome P450 family [Source:UniProtKB/TrEMBL;Acc:O45219]	B0331.1
Pseudogene:Y70C5C.5	9.5317	0.660236	0.186722	3.53592	0.000406358	0.0186754
F14E5.3	21.8324	0.674882	0.191125	3.5311	0.000413828	0.0189721		WBGene00008801	acp-3	ACid Phosphatase family [Source:UniProtKB/TrEMBL;Acc:Q19460]	F14E5.3
F09B9.4	279.044	0.374315	0.10604	3.52993	0.00041567	0.0190098		WBGene00008603	F09B9.4		F09B9.4
C52B11.3	78.5004	0.522015	0.147973	3.52776	0.000419091	0.0191194		WBGene00016872	dop-4	Dopamine receptor 4 [Source:UniProtKB/Swiss-Prot;Acc:Q18775]	C52B11.3
ZK84.5	11.4717	0.67206	0.190639	3.5253	0.000422998	0.0192505		WBGene00194912	ZK84.5		ZK84.5
B0218.5	21.9883	0.649659	0.184438	3.52237	0.000427709	0.0194176		WBGene00015049	B0218.5		B0218.5
Y43B11AL.1	101.122	-0.493684	0.14034	-3.51777	0.000435195	0.0197095		WBGene00012831	Y43F8A.2		Y43F8A.2
C28C12.5	733.136	-0.410361	0.116725	-3.51562	0.000438722	0.0198211		WBGene00004993	spp-8	SaPosin-like Protein family [Source:UniProtKB/TrEMBL;Acc:Q18279]	C28C12.5
F41B5.1	105.477	-0.657063	0.186968	-3.51431	0.000440905	0.0198716		WBGene00023284	F41B5.1		F41B5.1
K06A5.2	215.998	0.64851	0.184672	3.51169	0.000445269	0.02002		WBGene00003449	K06A5.2		K06A5.2
F34D10.8	57.0713	0.634241	0.180666	3.51058	0.000447131	0.0200553		WBGene00009377	F34D10.8		F34D10.8
F10F2.7	45.9619	0.660785	0.188404	3.50728	0.000452704	0.0202566		WBGene00008659	clec-151	C-type LECtin [Source:UniProtKB/TrEMBL;Acc:Q19313]	F10F2.7
C35E7.1a	285.658	-0.366964	0.104726	-3.50406	0.000458225	0.0204546
C09G9.4	29.7604	0.667639	0.190641	3.50207	0.000461653	0.02048		WBGene00006409	hdl-2	Histidine Decarboxyase Like [Source:UniProtKB/TrEMBL;Acc:Q17874]	C09G9.4
C52E4.7	25.415	0.640063	0.18278	3.50182	0.000462086	0.02048		WBGene00008259	C52E4.7		C52E4.7
R12H7.2	8866.37	-0.288561	0.0823886	-3.50243	0.00046103	0.02048		WBGene00020042	asp-4	ASpartyl Protease [Source:UniProtKB/TrEMBL;Acc:Q21966]	R12H7.2
F45E1.4	202.497	0.438453	0.125261	3.50031	0.000464725	0.0204995		WBGene00000190	F45E1.4		F45E1.4
R11.1	387.283	-0.290194	0.0829043	-3.50035	0.000464642	0.0204995		WBGene00000217	lipl-3	Lipase [Source:UniProtKB/TrEMBL;Acc:O16956]	R11G11.14
Y57G7A.6	100.509	0.658124	0.188169	3.49752	0.000469604	0.0206659		WBGene00021977	Y57G7A.6		Y57G7A.6
Y54G2A.39	48.5099	0.583783	0.166951	3.49673	0.000471002	0.0206787		WBGene00043062	clec-80	C-type LECtin [Source:UniProtKB/TrEMBL;Acc:Q60F71]	Y54G2A.39a
T10H4.11	35.7655	-0.6498	0.186086	-3.49192	0.000479557	0.0210048		WBGene00003466	cyp-34A2	CYtochrome P450 family [Source:UniProtKB/TrEMBL;Acc:O62377]	T10H4.11
B0495.4	1109.27	0.318842	0.0913731	3.48945	0.000484022	0.0211425		WBGene00003730	nhx-2	Na(+)/H(+) exchanger protein 2 [Source:UniProtKB/Swiss-Prot;Acc:Q8T5S1]	B0495.4
C45G9.13	79.77	0.562753	0.161326	3.4883	0.000486099	0.0211425		WBGene00016684	nlp-43	Neuropeptide-Like Protein [Source:UniProtKB/TrEMBL;Acc:Q8MNU5]	C45G9.13
F56D6.13	18.0819	0.652463	0.187022	3.48869	0.000485401	0.0211425		WBGene00235297	F56D6.13		F56D6.13
Y53C10A.9	54.4601	0.582324	0.167272	3.48131	0.000498969	0.0216518		WBGene00001776	abt-5	ABC Transporter family [Source:UniProtKB/TrEMBL;Acc:Q9XW49]	Y53C10A.9
T06E4.4	920.6	0.521312	0.149795	3.48018	0.000501084	0.0216931		WBGene00001666	col-147	COLlagen [Source:UniProtKB/TrEMBL;Acc:Q22256]	T06E4.4
Y39G10AL.1a	76.6024	-0.516599	0.148482	-3.4792	0.000502911	0.0217218		WBGene00012741	Y39G10AR.16		Y39G10AR.16
K11G9.3	207.447	0.50512	0.14542	3.47353	0.000513669	0.0221352		WBGene00023432	K11G9.3	Carboxylic ester hydrolase [Source:UniProtKB/TrEMBL;Acc:Q23008]	K11G9.3
H03A11.2	839.71	-0.266572	0.0768056	-3.47074	0.000519025	0.0223145		WBGene00019151	H03A11.2		H03A11.2
F54C1.8	18.7365	0.648506	0.186937	3.46912	0.000522166	0.0223979		WBGene00010058	F54C1.8		F54C1.8
C01G6.3	4169.14	-0.236283	0.0681716	-3.46601	0.000528251	0.022607		WBGene00007225	C01G6.3		C01G6.3.1
F32H2.7	72.6976	0.656555	0.189473	3.46516	0.000529917	0.0226264		WBGene00009344	F32H2.7		F32H2.7
T03E6.8	67.2885	0.489857	0.141562	3.46037	0.000539428	0.0229799		WBGene00011397	T03E6.8		T03E6.8.1
T21G5.4	135.439	0.636308	0.184103	3.45627	0.000547703	0.0232793		WBGene00020665	smz-2	Sperm Meiosis PDZ domain containing proteins [Source:UniProtKB/TrEMBL;Acc:O02063]	T21G5.4
Pseudogene:Y46G5A.25	7.1987	0.650682	0.188412	3.45351	0.00055334	0.0234122
T10H9.5c	607.173	0.484505	0.14028	3.45385	0.000552654	0.0234122
Pseudogene:Y69A2AR.14	8.22299	0.646639	0.187391	3.45075	0.000559023	0.0235651
T04F3.3	20.6113	0.658917	0.190961	3.45053	0.000559481	0.0235651		WBGene00011462	T04F3.3	ortholog of human PTPN23 (protein tyrosine phosphatase, non-receptor type 23) and PTPRH (protein tyrosine phosphatase, receptor type H); T04F3.3 is predicted to have protein tyrosine phosphatase activity, based on protein domain information.	T04F3.3
Y94H6A.10	1147.49	0.442501	0.128348	3.44767	0.000565441	0.0237625		WBGene00013854	Y94H6A.10		Y94H6A.10
W01B6.2	55.4785	0.648942	0.188385	3.44477	0.00057155	0.0239653		WBGene00012185	W01B6.2		W01B6.2
ZC412.5	8.162	0.643614	0.18688	3.444	0.000573182	0.0239798		WBGene00013887	ZC412.5		ZC412.5
ZC513.3	7.32782	0.642059	0.186618	3.44049	0.000580659	0.0241842		WBGene00000620	ZC513.3		ZC513.3
ZC518.3c.2	19.2351	-0.648437	0.188449	-3.44092	0.000579741	0.0241842
F15E11.14	230.463	-0.526965	0.153267	-3.43823	0.00058554	0.0243332		WBGene00017500	pud-2.2	Protein Up-regulated in Daf-2(Gf) [Source:UniProtKB/TrEMBL;Acc:G5EBF3]	F15E11.14
D1025.3	29.6396	-0.599424	0.174408	-3.43691	0.000588392	0.0243433		WBGene00008355	fbxa-141	F-box A protein [Source:UniProtKB/TrEMBL;Acc:O62123]	D1025.3
F48C1.7	67.9077	0.64919	0.188883	3.437	0.000588188	0.0243433		WBGene00018643	spe-11	Spermatocyte protein spe-11 [Source:UniProtKB/Swiss-Prot;Acc:P54217]	F48C1.7
F26D2.10	37.3965	0.656403	0.191095	3.43495	0.000592665	0.0244658		WBGene00009149	F26D2.10		F26D2.10
F08F3.4	780.392	-0.47047	0.137141	-3.43055	0.000602366	0.0247023		WBGene00017262	F08F3.4		F08F3.4
F31E8.5	56.9937	0.655567	0.191069	3.43105	0.000601259	0.0247023		WBGene00017955	F31E8.5		F31E8.5
T23G11.1	185.416	0.598762	0.174516	3.43099	0.00060139	0.0247023		WBGene00011979	T23G11.1		T23G11.1
C32F10.6	509.128	-0.330323	0.0963134	-3.42967	0.000604319	0.0247281		WBGene00003601	nhr-2	Nuclear hormone receptor family member nhr-2 [Source:UniProtKB/Swiss-Prot;Acc:Q10902]	C32F10.6
Y4C6A.4	8.00283	0.645923	0.188369	3.42902	0.000605758	0.0247327		WBGene00021159	Y4C6A.4		Y4C6A.4
C17E7.1	80.579	0.565023	0.164839	3.42772	0.000608672	0.0247974		WBGene00015897	nhr-156	Nuclear Hormone Receptor family [Source:UniProtKB/TrEMBL;Acc:O16398]	C17E7.1
T22C8.2	171.053	-0.39921	0.116563	-3.42485	0.000615128	0.0250014		WBGene00011923	chhy-1	Hyaluronidase [Source:UniProtKB/TrEMBL;Acc:G5ECE8]	T22C8.2.1
ZK484.5	322.441	0.65493	0.191259	3.42431	0.000616359	0.0250014		WBGene00000878	ZK484.5		ZK484.5
C27D8.1	64.4593	0.651012	0.190204	3.4227	0.000620028	0.0250957		WBGene00007777	C27D8.1		C27D8.1
F59A1.15	10.5905	0.653611	0.190997	3.4221	0.000621401	0.0250968		WBGene00019074	F59A1.15		F59A1.15
ZK1127.9d	363.791	0.326226	0.0953495	3.42137	0.00062306	0.0251095
C25A11.2	814.218	-0.219521	0.0642338	-3.41753	0.000631926	0.0251947		WBGene00016087	C25A11.2		C25A11.2
C25B8.3a	2513.28	-0.214443	0.062735	-3.41823	0.0006303	0.0251947		WBGene00000786	cpr-6
C34G6.3	16.2399	0.652839	0.190998	3.41804	0.000630728	0.0251947		WBGene00016420	C34G6.3		C34G6.3.1
Y57G11C.6	23.5224	0.638567	0.186733	3.41968	0.000626941	0.0251947		WBGene00021969	Y57G11C.6		Y57G11C.6
ZK666.8	6.93012	0.622511	0.182096	3.41858	0.000629486	0.0251947		WBGene00044447	ZK666.8		ZK666.8
F34D10.6a	47.9675	-0.624828	0.182958	-3.41514	0.000637491	0.0253624
F54H12.7	26.839	0.637235	0.186883	3.4098	0.00065011	0.025664		WBGene00010091	F54H12.7		F54H12.7
M162.7	42.8696	0.652288	0.191276	3.4102	0.00064915	0.025664		WBGene00010899	M162.7		M162.7
Y20C6A.2	179.086	-0.362561	0.106335	-3.4096	0.000650573	0.025664		WBGene00005141	fbxb-7	F-box B protein [Source:UniProtKB/TrEMBL;Acc:Q9XXS3]	Y20C6A.2
F42A9.3	9.5227	0.613669	0.180025	3.40881	0.000652479	0.0256848		WBGene00018332	F42A9.3		F42A9.3
K01H12.4	62.6899	0.650349	0.190853	3.40759	0.000655382	0.0257448		WBGene00010492	K01H12.4		K01H12.4
Y119D3B.9	26.848	0.63761	0.187199	3.40606	0.000659079	0.0258356		WBGene00021207	fbxa-21	F-box A protein [Source:UniProtKB/TrEMBL;Acc:Q95Y66]	Y119D3B.9
W09D6.4	34.7455	0.646214	0.189762	3.40539	0.000660692	0.0258446		WBGene00001104	W09D6.4		W09D6.4
C47A4.5	6.59145	0.633389	0.186174	3.40213	0.000668629	0.0261003		WBGene00008125	C47A4.5		C47A4.5
F56F4.3	13.8069	0.650532	0.191371	3.39932	0.000675535	0.0263148		WBGene00019015	F56F4.3	Transporter [Source:UniProtKB/TrEMBL;Acc:O01843]	F56F4.3
F35B12.3	93.9648	-0.489094	0.143955	-3.39755	0.000679912	0.0264302		WBGene00009383	F35B12.3		F35B12.3
R155.2	52.4908	0.610826	0.179825	3.39678	0.000681847	0.0264503		WBGene00004397	moa-1	Modifier Of Apl-1 activity [Source:UniProtKB/TrEMBL;Acc:C3JXD8]	R155.2
M28.8	317.406	-0.390811	0.115076	-3.39611	0.000683511	0.0264598		WBGene00010980	M28.8		M28.8
F52F12.8	12.2267	0.647939	0.190862	3.39481	0.000686773	0.0264762		WBGene00009948	F52F12.8	Major sperm protein [Source:UniProtKB/TrEMBL;Acc:Q7YX19]	F52F12.8
Y43F8C.9	18.0976	0.639427	0.188349	3.39491	0.000686512	0.0264762		WBGene00001758	Y44A6D.5	Branched-chain-amino-acid aminotransferase [Source:UniProtKB/TrEMBL;Acc:Q9XXD8]	Y44A6D.5
C17H12.5	39.6307	0.62235	0.18346	3.39228	0.000693127	0.0266661		WBGene00015931	C17H12.5		C17H12.5
C15C6.2b	71.8363	0.645867	0.190432	3.39158	0.000694901	0.0266793
B0410.3	258.892	0.3956	0.116679	3.3905	0.000697658	0.0267302		WBGene00015172	B0410.3		B0410.3
Y39B6A.30	40.2162	0.619177	0.182776	3.38763	0.00070499	0.0269006		WBGene00000022	Y39B6A.30		Y39B6A.30
Y69E1A.8	16.3342	0.645139	0.190416	3.38806	0.000703897	0.0269006		WBGene00022162	Y69E1A.8		Y69E1A.8
F55D12.6	24.0742	0.646488	0.190963	3.3854	0.000710738	0.0270646		WBGene00004901	F55D12.6		F55D12.6
C23H4.3	167.353	-0.410387	0.12125	-3.38463	0.000712741	0.0270856		WBGene00007692	C23H4.3		C23H4.3
T06A4.2	4.59597	0.537572	0.158908	3.38291	0.000717215	0.0271895		WBGene00000720	mps-3	MiRP K channel accessory Subunit; MiRP5 [Source:UniProtKB/TrEMBL;Acc:G5ECI4]	T06A4.2
T20B12.8	5100.84	-0.18633	0.0550869	-3.38246	0.000718389	0.0271895		WBGene00001974	hmg-4	FACT complex subunit SSRP1-A [Source:UniProtKB/Swiss-Prot;Acc:P41848]	T20B12.8.1
F21C3.7	7.52518	0.61995	0.183356	3.38112	0.000721898	0.0272119		WBGene00077548	F21C3.7		F21C3.7
Y49F6B.8	21.4048	0.630965	0.186597	3.38144	0.000721074	0.0272119		WBGene00021154	Y49F6B.8		Y49F6B.8
K09E3.7	209.418	-0.378963	0.112145	-3.37922	0.00072693	0.0272913		WBGene00001805	K09E3.7		K09E3.7
R06B10.1	46.6685	0.602311	0.178231	3.37939	0.00072648	0.0272913		WBGene00002271	R06B10.1		R06B10.1
ZK546.4	17.7498	0.638905	0.189133	3.37807	0.000729971	0.0273505		WBGene00014003	ZK546.4		ZK546.4
ZC412.10	68.7792	0.558624	0.165399	3.37744	0.00073164	0.0273581		WBGene00013886	ZC412.10		ZC412.10
C06A1.3	53.1831	0.638158	0.189102	3.37468	0.000739022	0.0274125		WBGene00007354	C06A1.3	Putative serine/threonine-protein phosphatase C06A1.3 [Source:UniProtKB/Swiss-Prot;Acc:P48458]	C06A1.3
F19B6.3	7.2011	0.634506	0.188049	3.37415	0.000740443	0.0274125		WBGene00008949	F19B6.3		F19B6.3
F22E10.2	121.507	0.404306	0.119795	3.37499	0.000738181	0.0274125		WBGene00004007	pgp-13	p-GlycoProtein related [Source:UniProtKB/TrEMBL;Acc:Q19734]	F22E10.2
F36D3.8	11.9183	0.645718	0.191325	3.37498	0.000738205	0.0274125		WBGene00009473	F36D3.8		F36D3.8
K03H1.9	3.38463	0.540522	0.160113	3.37587	0.000735835	0.0274125		WBGene00002052	K03H1.9		K03H1.9
C45G7.2	9.86932	0.622014	0.184409	3.37301	0.00074351	0.0274173		WBGene00016669	ilys-2	Invertebrate LYSozyme [Source:UniProtKB/TrEMBL;Acc:O76358];defense response to Gram-positive bacterium; ilys-2 is predicted to have lysozyme activity, based on protein domain information; ilys-2 is expressed in the pm3, intestine, and the nerve ring	C45G7.2
Y4C6B.5	401.137	-0.274454	0.0813662	-3.37308	0.000743333	0.0274173		WBGene00013104	Y4C6B.5		Y4C6B.5
Y69A2AR.25	30.1748	0.6256	0.185506	3.37239	0.000745179	0.0274246		WBGene00013474	Y69A2AR.25		Y69A2AR.25
C54D10.4	14.0783	0.645214	0.191382	3.37135	0.000748011	0.0274747		WBGene00008299	C54D10.4		C54D10.4
B0511.11	129.565	0.638512	0.189456	3.37024	0.000751021	0.027531		WBGene00015236	B0511.11		B0511.11
C45G7.5	57.7446	0.621359	0.184408	3.36948	0.000753092	0.0275528		WBGene00000402	cdh-10	CaDHerin family [Source:UniProtKB/TrEMBL;Acc:Q5F4U0]	C45G7.5.1
B0213.14	337.902	-0.483515	0.143773	-3.36304	0.000770892	0.0281489		WBGene00015043	cyp-34A8	CYtochrome P450 family [Source:UniProtKB/TrEMBL;Acc:O44658]	B0213.14.1
F26A1.8	10.4483	-0.639372	0.190207	-3.36146	0.000775326	0.0282555		WBGene00017806	F26A1.8		F26A1.8
F53A9.8	228.756	0.571194	0.169986	3.36024	0.000778759	0.0283253		WBGene00018744	F53A9.8		F53A9.8
Pseudogene:K06A4.8	9.12067	0.639742	0.190459	3.35895	0.000782397	0.0284022
B0244.9	11.3833	0.623788	0.185844	3.35651	0.000789331	0.0285983		WBGene00015084	B0244.9		B0244.9
F52E10.1	1354.4	-0.228647	0.0681969	-3.35274	0.000800159	0.0289344		WBGene00018702	sdc-1	Zinc finger protein sdc-1 [Source:UniProtKB/Swiss-Prot;Acc:P24349]	F52E10.1
W03F11.4	86.643	0.631861	0.188717	3.3482	0.000813397	0.0293562		WBGene00003906	W03F11.4	Protein-tyrosine-phosphatase [Source:UniProtKB/TrEMBL;Acc:O01777]	W03F11.4
F35B12.4	49.5485	-0.559802	0.167237	-3.34736	0.00081585	0.0293879		WBGene00009384	piit-1	Protease Inhibitor I2 (Two) [Source:UniProtKB/TrEMBL;Acc:Q20008]	F35B12.4
C48B6.4	63.1118	0.558978	0.167094	3.3453	0.000821941	0.0294639		WBGene00016742	C48B6.4		C48B6.4
F30A10.12	13.8718	0.635093	0.189861	3.34504	0.000822697	0.0294639		WBGene00009269	F30A10.12		F30A10.12
ZK1127.10.2	5.09604	-0.593487	0.177369	-3.34607	0.000819663	0.0294639
T28H11.1	185.039	0.611286	0.182859	3.34294	0.000828951	0.029631		WBGene00020905	ssq-4	Sperm-Specific family, class Q [Source:UniProtKB/TrEMBL;Acc:Q23062]	T28H11.1
F17E9.2	44.4025	-0.611214	0.183148	-3.33727	0.00084606	0.0301272		WBGene00017539	F17E9.2		F17E9.2
Y75B8A.23	26.3617	0.618081	0.185196	3.33744	0.000845551	0.0301272		WBGene00000546	Y75B8A.23		Y75B8A.23
C35A5.3	886.908	-0.377358	0.1133	-3.3306	0.000866592	0.030689		WBGene00007947	C35A5.3		C35A5.3
F36D3.16	30.9056	0.625999	0.187898	3.33159	0.000863516	0.030689		WBGene00219326	F36D3.16		F36D3.16
T13F2.11	104.647	0.617933	0.185535	3.33054	0.000866772	0.030689		WBGene00002193	msp-78	Major sperm protein 78 [Source:UniProtKB/Swiss-Prot;Acc:Q94053]	T13F2.11
C04G2.4	225.449	0.633268	0.190306	3.32763	0.000875889	0.0307903		WBGene00003432	msp-36	Major sperm protein 10/36/56/76 [Source:UniProtKB/Swiss-Prot;Acc:P05634]	C04G2.4
C25H3.10a	54.8027	0.53601	0.161084	3.32752	0.000876234	0.0307903
F33C8.4	156.532	0.412478	0.123933	3.32823	0.000874004	0.0307903		WBGene00009358	F33C8.4		F33C8.4
Y113G7C.1	114.346	0.632978	0.19018	3.3283	0.000873762	0.0307903		WBGene00013799	Y113G7C.1	Protein-tyrosine-phosphatase [Source:UniProtKB/TrEMBL;Acc:Q9XWA6]	Y113G7C.1
F20D6.6	41.2559	0.633574	0.190501	3.32582	0.000881584	0.0309201		WBGene00017636	F20D6.6		F20D6.6
C36H8.1	28.7793	0.635905	0.191399	3.32241	0.000892445	0.0311838		WBGene00007987	C36H8.1	Major sperm protein [Source:UniProtKB/TrEMBL;Acc:Q18503]	C36H8.1
Pseudogene:F22E10.4	21.4929	-0.616747	0.185621	-3.32261	0.000891806	0.0311838
F40G12.10	37.4897	0.630311	0.189837	3.32028	0.000899275	0.0312034		WBGene00009605	F40G12.10		F40G12.10
F41C6.5	32.8495	0.611714	0.184197	3.32098	0.000897026	0.0312034		WBGene00000746	col-173	COLlagen [Source:UniProtKB/TrEMBL;Acc:Q20270]	F41C6.5
Y53C10A.10	34.2444	0.603825	0.181867	3.32015	0.000899696	0.0312034		WBGene00000023	Y53C10A.10		Y53C10A.10
Y54F10AM.11	729.215	-0.232945	0.0701325	-3.32151	0.000895331	0.0312034		WBGene00043062	Y54F10AM.11		Y54F10AM.11
F12A10.4	10.0968	0.632404	0.190605	3.31787	0.000907063	0.0312072		WBGene00017393	nep-5	NEPrilysin metallopeptidase family [Source:UniProtKB/TrEMBL;Acc:Q09946]	F12A10.4
T14F9.3	864.505	-0.287267	0.0865904	-3.31753	0.000908167	0.0312072		WBGene00020509	hex-1	Beta-hexosaminidase A [Source:UniProtKB/Swiss-Prot;Acc:Q22492]	T14F9.3.1
W09G12.7	48.9983	-0.63093	0.190105	-3.31885	0.000903901	0.0312072		WBGene00013656	W09G12.7		W09G12.7
Y54G2A.6b.1	41.394	-0.577127	0.173912	-3.31851	0.000905004	0.0312072
ZK867.12	6.63455	-0.588879	0.177461	-3.31835	0.000905512	0.0312072		WBGene00014127	ZK867.12		ZK867.12
C15H11.1	10.3775	0.598432	0.180844	3.30911	0.000935943	0.0318691		WBGene00007613	C15H11.1	Major sperm protein [Source:UniProtKB/TrEMBL;Acc:Q9XVS6]	C15H11.1
K05B2.3	1667.33	-0.251689	0.0760399	-3.30996	0.000933099	0.0318691		WBGene00019406	ifa-4	Intermediate filament protein ifa-4 [Source:UniProtKB/Swiss-Prot;Acc:P90900]	K05B2.3
Pseudogene:F39E9.1	87.5505	-0.474995	0.143519	-3.30963	0.000934191	0.0318691
T13F2.10	68.8778	0.6309	0.1906	3.31007	0.000932721	0.0318691		WBGene00003465	msp-79	Major sperm protein 77/79 [Source:UniProtKB/Swiss-Prot;Acc:Q9TVW5]	T13F2.10
W09G12.1	323.734	-0.432469	0.130691	-3.3091	0.000935971	0.0318691		WBGene00021121	dsl-2	Delta-like protein [Source:UniProtKB/TrEMBL;Acc:O45203]	W09G12.1
F47B3.7	40.6357	0.632721	0.191242	3.30849	0.000938002	0.0318801		WBGene00018548	F47B3.7	Protein-tyrosine-phosphatase [Source:UniProtKB/TrEMBL;Acc:O01556]	F47B3.7
C33F10.12	56.4575	0.628823	0.190198	3.30616	0.000945853	0.0320303		WBGene00016358	C33F10.12		C33F10.12
T08B1.3	142.994	0.419516	0.126889	3.30617	0.000945819	0.0320303		WBGene00020350	alh-5	Aldehyde dehydrogenase [Source:UniProtKB/TrEMBL;Acc:O44555]	T08B1.3
K12B6.9	104.775	0.493042	0.149188	3.30484	0.000950323	0.0321233		WBGene00010790	K12B6.9		K12B6.9
C01G12.8	168.556	0.596955	0.181075	3.29673	0.000978174	0.0329752		WBGene00007248	catp-4	Sodium/potassium-transporting ATPase subunit alpha [Source:UniProtKB/TrEMBL;Acc:G5EFV6]	C01G12.8
Y49F6B.10	294.694	0.59698	0.181096	3.29648	0.000979059	0.0329752		WBGene00021720	col-71	COLlagen [Source:UniProtKB/TrEMBL;Acc:Q9N4U2]	Y49F6B.10
R05D8.8	400.044	-0.344875	0.104681	-3.29454	0.000985844	0.0331439		WBGene00000399	dhs-14	DeHydrogenases, Short chain [Source:UniProtKB/TrEMBL;Acc:Q9N5G3]	R05D8.8
R13A1.3	11.5388	0.626404	0.190181	3.29373	0.000988667	0.033179		WBGene00003450	R13A1.3		R13A1.3
F26H11.2f	80.2743	0.590284	0.179413	3.29008	0.0010016	0.0335527
C30G7.3	46.6068	0.626601	0.190601	3.2875	0.0010108	0.0338001		WBGene00044177	C30G7.3		C30G7.3
C29F5.3	9.40725	0.625704	0.190834	3.2788	0.00104251	0.0347535		WBGene00016212	C29F5.3		C29F5.3
T21G5.1	33.9926	0.62277	0.189976	3.27815	0.0010449	0.0347535		WBGene00020661	T21G5.1	Tyrosine-protein kinase [Source:UniProtKB/TrEMBL;Acc:O02064]	T21G5.1
Y77E11A.10	64.8895	0.571121	0.174195	3.27862	0.00104316	0.0347535		WBGene00022382	clp-6	CaLPain family [Source:UniProtKB/TrEMBL;Acc:Q9N4B2]	Y77E11A.10
ZC477.1	47.055	0.62264	0.190052	3.27616	0.00105228	0.0349368		WBGene00013917	ssq-3	Sperm-Specific family, class Q [Source:UniProtKB/TrEMBL;Acc:Q23347]	ZC477.1
W03F11.1a	223.792	-0.448301	0.136893	-3.27483	0.00105726	0.0350399
D2062.6	32.9724	0.626209	0.191336	3.27282	0.00106479	0.0352269		WBGene00017058	D2062.6		D2062.6
ZK180.6a	14.566	0.613734	0.187568	3.27206	0.00106767	0.0352597
B0379.7.1	8.14826	0.590892	0.180739	3.26931	0.00107812	0.0354943
C55B7.10	18.2888	0.622462	0.190447	3.26843	0.00108148	0.0354943		WBGene00016946	C55B7.10		C55B7.10
F57F4.1	46.6615	0.62386	0.190898	3.26802	0.00108301	0.0354943		WBGene00019021	F57F4.1		F57F4.1
K07F5.6	11.146	0.624282	0.190967	3.26906	0.00107906	0.0354943		WBGene00006039	K07F5.6		K07F5.6
T27B2.1	5.52765	-0.565462	0.173046	-3.26769	0.00108429	0.0354943		WBGene00012087	dmsr-16	DroMyoSuppressin Receptor related [Source:UniProtKB/TrEMBL;Acc:G4SM94]	T27B2.1
H05L14.1	78.0767	0.624501	0.191338	3.26386	0.00109907	0.0358789		WBGene00010366	H05L14.1		H05L14.1.1
K02B9.1	3818.03	-0.212523	0.0651182	-3.26365	0.00109988	0.0358789		WBGene00010510	meg-1		K02B9.1
F45C12.6	133.132	-0.484037	0.148586	-3.25763	0.00112347	0.0364016		WBGene00018465	btb-8	BTB (Broad/complex/Tramtrack/Bric a brac) domain protein [Source:UniProtKB/TrEMBL;Acc:O16744]	F45C12.6
T02E1.7	15.546	0.623154	0.191293	3.2576	0.00112359	0.0364016		WBGene00020182	T02E1.7		T02E1.7
Y43F8A.2	92.692	0.623577	0.191392	3.25811	0.00112156	0.0364016		WBGene00012855	Y44A6C.2		Y44A6C.2
Y47D3A.13	55.0612	0.619814	0.190269	3.25757	0.00112371	0.0364016		WBGene00004813	Y47D3A.13		Y47D3A.13
C55C3.4	16.7046	0.623033	0.191327	3.25638	0.00112843	0.0364242		WBGene00016954	C55C3.4	Tyrosine-protein kinase [Source:UniProtKB/TrEMBL;Acc:Q18865]	C55C3.4
F43G6.11	178.749	-0.393783	0.120951	-3.25571	0.00113108	0.0364242		WBGene00009658	hda-5	Histone DeAcetylase [Source:UniProtKB/TrEMBL;Acc:Q8I4I9]	F43G6.11
F43G6.6	16.119	0.596241	0.183153	3.25543	0.00113222	0.0364242		WBGene00009677	jmjd-1.1	JuMonJi (Transcription factor) Domain protein [Source:UniProtKB/TrEMBL;Acc:Q20367]	F43G6.6
T26C11.7	641.064	-0.301211	0.0924905	-3.25667	0.00112728	0.0364242		WBGene00000460	ceh-39	Homeobox protein ceh-39 [Source:UniProtKB/Swiss-Prot;Acc:Q22812]	T26C11.7.1
F59A3.1	946.893	-0.23671	0.0727311	-3.25459	0.00113556	0.0364689		WBGene00019105	cpd-1	CarboxyPeptidase D family [Source:UniProtKB/TrEMBL;Acc:P91359]	F59A3.1
R13H9.6	18.5437	0.618524	0.190116	3.2534	0.00114033	0.036559		WBGene00020116	R13H9.6		R13H9.6
C09G5.3	26.0489	0.617035	0.189695	3.25277	0.00114286	0.0365773		WBGene00000655	col-79	Putative cuticle collagen 79 [Source:UniProtKB/Swiss-Prot;Acc:Q09233]	C09G5.3
F02H6.2	1030.25	-0.249974	0.0769133	-3.25008	0.00115373	0.0368101		WBGene00008535	F02H6.2		F02H6.2.1
F10G8.1a	14.1948	0.621544	0.191273	3.24951	0.00115605	0.0368101
Y47D7A.1	617.018	-0.378987	0.116624	-3.24963	0.00115554	0.0368101		WBGene00021650	skr-7	SKR-7; SKp1 Related (Ubiquitin ligase complex component) [Source:UniProtKB/TrEMBL;Acc:G5EDY3]	Y47D7A.1
C50D2.3	8.68329	0.618093	0.190389	3.24647	0.00116847	0.0371423		WBGene00016807	C50D2.3		C50D2.3
D2062.7	38.908	0.615595	0.189728	3.24461	0.0011761	0.0373212		WBGene00017059	D2062.7		D2062.7
ZC53.7	493.691	-0.26636	0.082122	-3.24347	0.00118082	0.0374074		WBGene00195178	rgs-9	Regulator of G-protein signaling rgs-9 [Source:UniProtKB/Swiss-Prot;Acc:Q23376]	ZC53.7
W02A2.2	763.049	-0.343322	0.105883	-3.24248	0.00118493	0.037474		WBGene00020966	far-6	Fatty Acid/Retinol binding protein [Source:UniProtKB/TrEMBL;Acc:Q9XUB7]	W02A2.2
C12C8.2a	501.334	-0.387568	0.119549	-3.24192	0.00118727	0.0374845		WBGene00050956	C14A6.13		C14A6.13
C28D4.5	34.0528	0.616611	0.190301	3.24019	0.00119451	0.0376493		WBGene00007793	C28D4.5		C28D4.5
C34F11.1	8.60386	0.607997	0.1877	3.2392	0.00119867	0.0377167		WBGene00016413	C34F11.1		C34F11.1
C41A3.1	1444.65	0.300041	0.0929081	3.22944	0.00124034	0.0388967		WBGene00016558	pks-1	PolyKetide Synthase [Source:UniProtKB/TrEMBL;Acc:Q18559]	C41A3.1a
F07H5.9a	58.6552	0.532821	0.164983	3.22956	0.00123979	0.0388967
F46G10.6	421.111	0.423785	0.131275	3.22824	0.00124556	0.0389389		WBGene00018526	mxl-3	MaX-Like [Source:UniProtKB/TrEMBL;Acc:Q18711]	F46G10.6
Y38H8A.4	28.3458	0.611549	0.189442	3.22817	0.00124586	0.0389389		WBGene00012689	Y38H8A.4		Y38H8A.4
K05F1.7	10.4029	0.587389	0.182027	3.22693	0.00125124	0.0390417		WBGene00003522	msp-63	Major sperm protein 63 [Source:UniProtKB/Swiss-Prot;Acc:Q21244]	K05F1.7
Y73B6BL.7	15.5116	0.61694	0.191288	3.22519	0.00125888	0.0392143		WBGene00000820	csp-2	CaSPase; Caspase-related protein 2A [Source:UniProtKB/TrEMBL;Acc:G5ECY5]	Y73B6BL.7a
Pseudogene:C14A6.16	9.56088	0.607792	0.18848	3.22471	0.001261	0.039215
Y73B6BL.24	5025.9	-0.336139	0.104362	-3.2209	0.00127788	0.0396738		WBGene00000820	acp-6	ACid Phosphatase family [Source:UniProtKB/TrEMBL;Acc:Q9GUF2]	Y73B6BL.24
ZK265.2	260.672	0.599139	0.186214	3.21748	0.00129321	0.0400546		WBGene00013956	col-63	COLlagen [Source:UniProtKB/TrEMBL;Acc:Q94399]	ZK265.2
C31H1.5	37.3149	0.615289	0.19132	3.21603	0.00129978	0.0401534		WBGene00016288	C31H1.5		C31H1.5
K09D9.1	66.539	-0.506537	0.157766	-3.21069	0.00132417	0.0408392		WBGene00019578	K09D9.1		K09D9.1
T16G12.7	17.293	0.61171	0.190646	3.20862	0.00133376	0.0410669		WBGene00020567	T16G12.7	Serine/threonine-protein phosphatase [Source:UniProtKB/TrEMBL;Acc:K8FE09]	T16G12.7
F09G8.8	309.679	-0.44277	0.138157	-3.20483	0.0013514	0.0415416		WBGene00017322	clec-160	C-type lectin domain-containing protein 160 [Source:UniProtKB/Swiss-Prot;Acc:P34393]	F09G8.8
Y53F4B.31	129.345	-0.433272	0.135256	-3.20335	0.00135838	0.0416874		WBGene00021853	gst-28	Glutathione S-Transferase [Source:UniProtKB/TrEMBL;Acc:Q9NAB2]	Y53F4B.31
C05B5.6	7.2089	0.593925	0.185438	3.20282	0.0013609	0.0416962		WBGene00007323	fbxa-155	F-box A protein 155 [Source:UniProtKB/Swiss-Prot;Acc:P34294]	C05B5.6
T23F11.2	32.9092	0.612019	0.19114	3.20195	0.00136501	0.0417537		WBGene00011968	T23F11.2		T23F11.2
F40H6.1	32.433	0.611911	0.19116	3.20104	0.00136932	0.041817		WBGene00018253	F40H6.1		F40H6.1
H40L08.2a	101.852	0.440772	0.137781	3.19907	0.0013787	0.0420347
F11G11.12	733.949	0.610914	0.191225	3.19474	0.00139956	0.0425137		WBGene00000649	col-73	COLlagen [Source:UniProtKB/TrEMBL;Acc:P91250]	F11G11.12
F37A4.4	87.9325	0.598463	0.187335	3.19461	0.0014002	0.0425137		WBGene00018134	F37A4.4	Ankyrin repeat-containing protein F37A4.4 [Source:UniProtKB/Swiss-Prot;Acc:P41882]	F37A4.4
Y44A6C.2	217.925	-0.397207	0.124345	-3.19439	0.00140125	0.0425137
T16G1.13	11.9437	0.606371	0.189873	3.19357	0.00140527	0.0425665		WBGene00011808	T16G1.13		T16G1.13
E03A3.4	16.8805	0.604109	0.18939	3.18976	0.0014239	0.0427835		WBGene00001944	his-70	Histone H3.3-like type 1 [Source:UniProtKB/Swiss-Prot;Acc:Q27490]	E03A3.4
F54C1.1	42.5343	0.541001	0.169535	3.19108	0.00141741	0.0427835		WBGene00018792	F54C1.1		F54C1.1
Pseudogene:F44F1.5	127.954	-0.401513	0.125835	-3.19079	0.00141885	0.0427835
Pseudogene:ZK1236.8	14.9274	-0.609612	0.191068	-3.19055	0.00142	0.0427835
Y108G3AL.1.2	16.6959	0.60888	0.190873	3.18997	0.00142288	0.0427835
EEED8.4	119.103	-0.456808	0.143335	-3.18698	0.00143765	0.0431272		WBGene00017135	EEED8.4	Putative RNA-binding protein EEED8.4 [Source:UniProtKB/Swiss-Prot;Acc:Q09295]	EEED8.4
ZC412.6	27.0946	0.609104	0.191182	3.18598	0.00144263	0.0432071		WBGene00006052	nspa-5	Nematode Specific Peptide family, group A [Source:UniProtKB/TrEMBL;Acc:G5EDP8]	ZC412.6
Y79H2A.1c	431.254	-0.338822	0.106586	-3.17885	0.0014786	0.0442136
C16C10.12	50.778	0.522778	0.164656	3.17496	0.00149857	0.0447388		WBGene00007631	wht-3	ABC transporter ATP-binding protein/permease wht-3 [Source:UniProtKB/Swiss-Prot;Acc:Q09466]	C16C10.12a
F11G11.14	4.43848	0.555925	0.175174	3.17356	0.0015058	0.0448146		WBGene00044384	F11G11.14		F11G11.14
Y46H3B.2	77.9292	0.490403	0.154529	3.17354	0.00150591	0.0448146		WBGene00006553	clec-204	C-type LECtin [Source:UniProtKB/TrEMBL;Acc:Q9N4W5]	Y46H3B.2
Pseudogene:T13F2.9	176.324	0.603421	0.190198	3.1726	0.00151082	0.0448891
Y37E11AL.2a	16.7312	0.605111	0.190784	3.1717	0.00151548	0.0449561
Y39D8C.1	669.747	0.368029	0.116075	3.17061	0.00152121	0.0450544		WBGene00021472	abt-4	ABC Transporter family [Source:UniProtKB/TrEMBL;Acc:Q9TXV8]	Y39D8C.1
C15H9.7	1717.47	-0.275583	0.0869933	-3.16786	0.00153565	0.0453621		WBGene00015802	kynu-1	Kynureninase [Source:UniProtKB/Swiss-Prot;Acc:Q18026]	C15H9.7
C17G10.5.2	216.207	-0.439107	0.13862	-3.16771	0.00153646	0.0453621
F36A4.3	8.43255	0.581464	0.183653	3.16609	0.00154502	0.0454709		WBGene00018082	F36A4.3		F36A4.3
T10B10.3	986.77	-0.265534	0.0838571	-3.16651	0.00154279	0.0454709		WBGene00011680	T10B10.3		T10B10.3.1
M01E5.6	890.528	-0.440829	0.139427	-3.16171	0.00156844	0.0460876		WBGene00010869	sepa-1	Suppressor of Ectopic P granules in Autophagy mutant [Source:UniProtKB/TrEMBL;Acc:G5EC37]	M01E5.6
C05B5.2	70.4904	0.604928	0.191366	3.1611	0.00157175	0.0461122		WBGene00007320	C05B5.2		C05B5.2
C49G7.10	216.546	-0.406527	0.128638	-3.16025	0.00157635	0.0461743		WBGene00016788	C49G7.10		C49G7.10a
F08H9.15	11.3494	0.603474	0.191024	3.15916	0.00158226	0.0462749		WBGene00235106	F08H9.15		F08H9.15
Y40H4A.2	22.7671	0.598989	0.190013	3.15235	0.00161959	0.0472926		WBGene00012757	Y40H7A.10		Y40H7A.10
C28A5.3	569.027	-0.339246	0.107732	-3.14898	0.00163841	0.0476927		WBGene00003590	nex-3	Annexin [Source:UniProtKB/TrEMBL;Acc:Q27473]	C28A5.3
R09A1.5	29.6747	0.581662	0.18471	3.14905	0.001638	0.0476927		WBGene00019975	flp-34	FMRF-Like Peptide [Source:UniProtKB/TrEMBL;Acc:Q95X32]	R09A1.5a
T07A9.7	50.0644	-0.524377	0.166617	-3.1472	0.00164841	0.0479091		WBGene00000111	gpa-4	Guanine nucleotide-binding protein alpha-4 subunit [Source:UniProtKB/Swiss-Prot;Acc:Q9BIG5]	T07A9.7
F26C11.1	68.6524	0.539079	0.171362	3.14586	0.00165601	0.0480553		WBGene00009146	F26C11.1	Putative acid phosphatase F26C11.1 [Source:UniProtKB/Swiss-Prot;Acc:Q09549]	F26C11.1
F19F10.5	25.2909	-0.577717	0.183717	-3.14459	0.00166317	0.048188		WBGene00017601	ets-7	ETS class transcription factor [Source:UniProtKB/TrEMBL;Acc:O01519]	F19F10.5
F44D12.6	10.8812	0.585672	0.186417	3.14173	0.00167952	0.0485862		WBGene00006902	F44D12.6		F44D12.6
C48E7.8	32.7473	0.597447	0.190298	3.13953	0.00169218	0.0487258		WBGene00016753	oac-9	O-ACyltransferase homolog [Source:UniProtKB/TrEMBL;Acc:Q8IG66]	C48E7.8
R09B5.3	52.3424	-0.600478	0.191259	-3.13961	0.00169174	0.0487258		WBGene00000556	cnc-2	CaeNaCin (Caenorhabditis bacteriocin) [Source:UniProtKB/TrEMBL;Acc:O44611]	R09B5.3a.1
W03G9.6	8.30382	0.570067	0.181543	3.14011	0.00168882	0.0487258		WBGene00001843	paf-1	PAF-1; PAF-acetylhydrolase [Source:UniProtKB/TrEMBL;Acc:G5EGT1]	W03G9.6
F40F9.3	46.8475	0.600665	0.191374	3.1387	0.00169702	0.0487899		WBGene00009581	F40F9.3		F40F9.3
M01E11.4b	283.453	0.303017	0.0965614	3.13808	0.00170061	0.0488178
T03D3.1	289.386	-0.431698	0.137667	-3.13581	0.00171379	0.0491207		WBGene00011397	ugt-53	UDP-GlucuronosylTransferase [Source:UniProtKB/TrEMBL;Acc:O16988]	T03D3.1
ZC581.10	8.4343	0.587788	0.187514	3.13463	0.00172069	0.0492429		WBGene00022632	ZC581.10		ZC581.10
C27F2.6	3.41622	0.476011	0.152199	3.12756	0.00176265	0.0503664		WBGene00016168	C27F2.6		C27F2.6

## Sheet: Figure 2A and B Fold Enrichment
Enrichment Graph				GO Annotation Clustering
	Enrichment Fold Change			Term	Count	%	PValue	Genes	List Total	Pop Hits	Pop Total	Fold Enrichment	Bonferroni	Benjamini
Metabolic pathways	4.97925			GO:0006470~protein dephosphorylation	36	5.92105	3.11511e-21	182476, 171983, 188063, 188557, 174355, 175340, 172082, 184322, 177291, 172525, 184915, 173583, 174561, 184887, 171973, 191295, 174626, 177832, 180248, 191467, 185271, 174933, 183570, 172571, 172700, 185885, 175997, 171780, 187450, 179927, 182639, 173829, 180332, 182754, 190372, 171660	309	176	11627	7.6966	9.25186e-19	9.25186e-19
Innate immune response	4.26793			IPR000242:Protein-tyrosine phosphatase, receptor/non-receptor type	26	4.27632	2.28892e-18	171983, 188063, 175340, 174355, 184322, 177291, 173583, 171973, 191295, 177832, 180248, 185271, 172700, 172571, 183570, 185885, 175997, 171780, 187450, 182639, 179927, 173829, 180332, 182754, 190372, 171660	399	93	14476	10.143	9.91104e-16	9.91104e-16
Structural constituent of cuticle	3.8			GO:0035335~peptidyl-tyrosine dephosphorylation	27	4.44079	6.60527e-18	171983, 188063, 175340, 174355, 184322, 177291, 172525, 173583, 171973, 191295, 177832, 180248, 185271, 172700, 172571, 183570, 185885, 175997, 171780, 187450, 182639, 179927, 173829, 180332, 182754, 190372, 171660	309	111	11627	9.15272	1.96177e-15	9.80883e-16
Oxidoreductase	3.73444			IPR003595:Protein-tyrosine phosphatase, catalytic	25	4.11184	6.87691e-17	171983, 188063, 171973, 174355, 191295, 175340, 177832, 180248, 184322, 177291, 185271, 172571, 172700, 185885, 175997, 171780, 173583, 187450, 179927, 182639, 182754, 180332, 173829, 190372, 171660	399	96	14476	9.4481	4.80727e-14	2.39808e-14
Collagen	3.3195			GO:0004725~protein tyrosine phosphatase activity	27	4.44079	4.6219e-16	171983, 188063, 175340, 174355, 184322, 177291, 172525, 173583, 171973, 191295, 177832, 180248, 185271, 172700, 172571, 183570, 185885, 175997, 171780, 187450, 182639, 179927, 173829, 180332, 182754, 190372, 171660	296	113	9479	7.65167	9.85878e-14	9.85878e-14
Lipid metabolism	2.342			SM00194:PTPc	24	3.94737	2.83086e-15	171983, 188063, 171973, 174355, 191295, 175340, 177832, 180248, 184322, 177291, 185271, 172700, 172571, 175997, 171780, 173583, 187450, 179927, 182639, 173829, 182754, 180332, 190372, 171660	193	86	5688	8.22461	2.60902e-13	2.60902e-13
Iron	2.19324			SM00404:PTPc_motif	25	4.11184	3.63652e-15	171983, 188063, 171973, 174355, 191295, 175340, 177832, 180248, 184322, 177291, 185271, 172571, 172700, 185885, 175997, 171780, 173583, 187450, 179927, 182639, 182754, 180332, 173829, 190372, 171660	193	96	5688	7.67487	3.44391e-13	1.72196e-13
Ribosome	1.77831			IPR000387:Protein-tyrosine/Dual specificity phosphatase	21	3.45395	3.31321e-13	171983, 188063, 191295, 175340, 177832, 180248, 184322, 177291, 172525, 185271, 172571, 185885, 171780, 173583, 187450, 182639, 179927, 173829, 182754, 180332, 190372	399	90	14476	8.4655	1.43449e-10	4.78163e-11
Neuropeptide	1.65975			GO:0004721~phosphoprotein phosphatase activity	19	3.125	3.10892e-09	182476, 171983, 188557, 184887, 191295, 172082, 174626, 184322, 191467, 174933, 172571, 185885, 175997, 184915, 171780, 173583, 182639, 180332, 174561	296	105	9479	5.79476	6.90181e-07	3.4509e-07
Membrane raft	1.48192			IPR000535:Major sperm protein	18	2.96053	1.18037e-08	179368, 178230, 182646, 188722, 177834, 3565542, 3565564, 185655, 172294, 177966, 179681, 185481, 171813, 177814, 180090, 190017, 177488, 173885	399	113	14476	5.77923	5.11099e-06	1.27775e-06
Peroxisome	1.12626			IPR008962:PapD-like	18	2.96053	1.54806e-08	179368, 178230, 182646, 188722, 177834, 3565542, 3565564, 185655, 172294, 177966, 179681, 185481, 171813, 177814, 180090, 190017, 177488, 173885	399	115	14476	5.67872	6.70306e-06	1.34061e-06
Fatty acid metabolic process	1.06698			IPR002486:Nematode cuticle collagen, N-terminal	21	3.45395	2.2042e-08	180785, 173382, 174650, 181219, 177187, 176117, 173695, 176602, 174226, 191611, 177225, 179619, 179351, 172197, 179673, 179187, 172607, 176846, 174397, 184366, 180960	399	163	14476	4.6742	9.54413e-06	1.5907e-06
				GO:0042302~structural constituent of cuticle	21	3.45395	2.42195e-07	180785, 173382, 174650, 181219, 177187, 176117, 173695, 176602, 174226, 191611, 177225, 179619, 179351, 172197, 179673, 179187, 172607, 176846, 174397, 184366, 180960	296	168	9479	4.00296	5.3766e-05	1.79223e-05
				GO:0008360~regulation of cell shape	15	2.46711	2.74741e-07	191385, 177983, 178315, 183845, 172575, 188121, 177277, 175579, 177871, 191200, 173804, 178226, 181853, 177304, 175639	309	98	11627	5.75936	8.15948e-05	2.7199e-05
				SM01088:SM01088	21	3.45395	3.50486e-07	180785, 173382, 174650, 181219, 177187, 176117, 173695, 176602, 174226, 191611, 177225, 179619, 179351, 172197, 179673, 179187, 172607, 176846, 174397, 184366, 180960	193	161	5688	3.84411	3.29452e-05	1.09818e-05
				GO:0045087~innate immune response	27	4.44079	3.10907e-07	187266, 178564, 177176, 266839, 188915, 177829, 185304, 189952, 174929, 179429, 177939, 191366, 183624, 179428, 187208, 178238, 191563, 188489, 177068, 178924, 189944, 3565458, 177346, 182879, 188838, 178637, 178772	309	317	11627	3.20489	9.2335e-05	2.30846e-05
				IPR006186:Serine/threonine-specific protein phosphatase/bis(5-nucleosyl)-tetraphosphatase	11	1.80921	3.71173e-07	182476, 189799, 184725, 188557, 184887, 184915, 172082, 174626, 174561, 191467, 174933	399	46	14476	8.67582	0.000160705	2.29595e-05
				IPR003125:Domain of unknown function WSN	11	1.80921	8.4791e-07	175340, 173583, 187490, 171780, 180248, 3565220, 177273, 180332, 173506, 175945, 180104	399	50	14476	7.98175	0.000367078	4.58921e-05
				IPR004843:Metallophosphoesterase domain	12	1.97368	1.18669e-06	182476, 189799, 188557, 184887, 184915, 172082, 179200, 174626, 174561, 191467, 176879, 174933	399	64	14476	6.80263	0.000513703	5.70911e-05
				SM00453:WSN	11	1.80921	1.7316e-06	175340, 173583, 187490, 171780, 180248, 3565220, 177273, 180332, 173506, 175945, 180104	193	45	5688	7.20415	0.000162758	4.06919e-05
				GO:0005581~collagen trimer	18	2.96053	2.24043e-06	174650, 181219, 177187, 176117, 173695, 176602, 174226, 177225, 179619, 179351, 172197, 179673, 179187, 172607, 173839, 174397, 184366, 180960	292	174	11373	4.02917	0.000145618	0.000145618
				SM00156:PP2Ac	11	1.80921	2.14838e-06	182476, 189799, 184725, 188557, 184887, 184915, 172082, 174626, 174561, 191467, 174933	193	46	5688	7.04753	0.000201928	4.03888e-05
				Protein phosphatase	13	2.13816	3.67999e-06	182476, 171983, 191295, 172082, 174626, 184322, 172571, 185885, 175997, 171780, 173583, 182639, 180332	605	79	20248	5.50735	0.000566559	0.000566559
				GO:0008152~metabolic process	54	8.88158	4.48793e-06	182476, 178744, 188557, 185793, 188915, 173979, 179056, 180533, 182814, 177939, 184915, 173838, 174561, 176879, 184959, 184203, 187305, 180815, 178680, 191563, 175120, 191467, 173081, 189799, 184725, 183475, 176810, 178774, 177767, 183971, 172126, 172323, 172082, 179335, 174811, 185375, 177918, 179200, 180361, 187474, 172759, 184295, 184887, 174383, 178559, 174626, 171712, 174933, 178924, 180165,…	309	1063	11627	1.91148	0.00133203	0.000266548
				IPR008160:Collagen triple helix repeat	16	2.63158	8.47938e-06	180785, 173382, 177187, 173695, 176602, 174226, 191611, 177225, 179619, 179351, 179673, 179187, 176846, 174397, 184366, 180960	399	142	14476	4.08797	0.00366485	0.000367091
				GO:0018105~peptidyl-serine phosphorylation	15	2.46711	9.39732e-06	191385, 177983, 178315, 183845, 172575, 188121, 177277, 175579, 177871, 191200, 173804, 178226, 181853, 177304, 175639	309	131	11627	4.30853	0.00278713	0.000465061
				Collagen	18	2.96053	1.88237e-05	174650, 181219, 177187, 176117, 173695, 176602, 174226, 177225, 179619, 179351, 172197, 179673, 179187, 172607, 173839, 174397, 184366, 180960	605	174	20248	3.46218	0.00289467	0.00144839
				GO:0016787~hydrolase activity	47	7.73026	2.43657e-05	182476, 171983, 177767, 188557, 172082, 185793, 174811, 179053, 184322, 172525, 172506, 181444, 172120, 180883, 180533, 176698, 177391, 184915, 179200, 187045, 173583, 181174, 174561, 178572, 176879, 184959, 190738, 187305, 184887, 174383, 176959, 191295, 174626, 180931, 178612, 175120, 191467, 174933, 179490, 172571, 189799, 184725, 185885, 175997, 171780, 182639, 180332	296	793	9479	1.898	0.00539464	0.0013514
				Hydrolase	45	7.40132	2.96324e-05	182476, 171983, 172206, 177767, 188557, 172082, 174811, 179053, 184322, 172506, 181444, 172120, 180883, 180533, 176698, 177391, 184915, 187045, 173583, 181174, 174561, 178572, 176879, 185259, 184959, 190738, 187305, 184887, 174383, 176959, 191295, 174626, 180931, 178612, 175120, 191467, 174933, 179490, 172571, 185885, 175997, 171780, 178750, 182639, 180332	605	769	20248	1.95845	0.00455305	0.00151999
				Signal	162	26.6447	3.77472e-05	182476, 7040133, 13180558, 187266, 3564899, 178606, 174356, 3896773, 185655, 177219, 174929, 177939, 259661, 3565220, 184165, 174469, 177605, 178270, 180675, 176959, 176167, 187490, 187895, 184310, 184311, 173035, 180104, 183097, 178736, 179490, 174990, 177298, 183475, 185291, 184056, 180288, 189661, 180090, 178805, 187546, 183781, 183505, 172126, 183403, 185375, 176803, 189952, 187672, 171753, 1…	605	4052	20248	1.33805	0.00579632	0.00145224
				GO:0050830~defense response to Gram-positive bacterium	8	1.31579	7.51866e-05	183475, 179429, 181118, 178772, 179428, 181855, 181198, 186491	309	40	11627	7.52557	0.0220838	0.0031851
				GO:0005764~lysosome	10	1.64474	0.000106818	180533, 176698, 189809, 180931, 181174, 179053, 178612, 178572, 181444, 180064	292	74	11373	5.26333	0.00691951	0.00346576
				cel00350:Tyrosine metabolism	5	0.822368	0.000140214	172726, 175779, 178680, 179627, 178129	38	23	3036	17.3684	0.00782181	0.00782181
				Defense mechanisms	7	1.15132	0.000210986	180165, 183971, 174356, 178559, 184845, 179056, 173081	39	30	1218	7.28718	0.00294976	0.00294976
				region of interest:Triple-helical region	7	1.15132	0.000141109	172197, 174650, 179673, 177187, 176117, 174397, 174226	84	34	3383	8.29167	0.0319362	0.0319362
				IPR016130:Protein-tyrosine phosphatase, active site	9	1.48026	0.000136154	171983, 172571, 185885, 191295, 173583, 171780, 184322, 180332, 172525	399	56	14476	5.83083	0.0572542	0.00534553
				cel04142:Lysosome	7	1.15132	0.000292005	180533, 172457, 181174, 179053, 178612, 181444, 176879	38	78	3036	7.17004	0.0162217	0.00814399
				IPR000719:Protein kinase, catalytic domain	26	4.27632	0.000205237	266839, 181247, 177829, 175639, 191385, 178314, 185428, 171659, 178315, 191366, 191200, 175744, 183845, 188489, 177871, 173804, 177983, 172575, 188121, 177277, 177346, 182879, 175579, 178226, 181853, 177304	399	414	14476	2.2785	0.0850418	0.00737905
				cel01100:Metabolic pathways	19	3.125	0.000394644	174681, 175779, 178680, 179335, 173979, 179627, 174155, 172120, 180883, 180533, 172726, 177918, 179728, 180361, 173838, 172759, 178129, 176407, 176879	38	684	3036	2.2193	0.0218619	0.00734106
				cel00980:Metabolism of xenobiotics by cytochrome P450	5	0.822368	0.000526409	183000, 178680, 191563, 178725, 179627	38	32	3036	12.4836	0.0290562	0.00734457
				IPR017871:ABC transporter, conserved site	8	1.31579	0.000405655	180165, 183971, 178559, 175528, 184845, 179056, 189976, 173081	399	50	14476	5.80491	0.161117	0.0134233
				Cuticle	7	1.15132	0.000533534	172197, 174650, 179673, 177187, 176117, 174397, 174226	605	35	20248	6.69355	0.0788996	0.0163029
				cel00982:Drug metabolism - cytochrome P450	5	0.822368	0.000832745	183000, 178680, 191563, 178725, 179627	38	36	3036	11.0965	0.0455816	0.00928724
				IPR011009:Protein kinase-like domain	27	4.44079	0.000829826	181463, 266839, 181247, 177829, 175639, 191385, 178314, 185428, 171659, 178315, 191366, 191200, 175744, 183845, 188489, 177871, 173804, 177983, 172575, 188121, 177277, 177346, 182879, 175579, 178226, 181853, 177304	399	481	14476	2.03655	0.30195	0.0253492
				IPR017441:Protein kinase, ATP binding site	18	2.96053	0.000840833	175744, 266839, 183845, 188489, 173804, 191385, 178314, 177983, 171659, 178315, 172575, 177277, 177346, 182879, 191366, 191200, 178226, 181853	399	259	14476	2.52144	0.305271	0.0239898
				cel01230:Biosynthesis of amino acids	6	0.986842	0.00121516	174681, 179335, 180361, 172759, 174155, 176407	38	68	3036	7.04954	0.0658241	0.0112843
				IPR003439:ABC transporter-like	8	1.31579	0.000910718	180165, 183971, 178559, 175528, 184845, 179056, 189976, 173081	399	57	14476	5.09203	0.325997	0.024356
				domain:MSP	7	1.15132	0.00109342	172294, 177966, 185481, 171813, 177814, 177834, 173885	84	49	3383	5.7534	0.222463	0.118219
				IPR015422:Pyridoxal phosphate-dependent transferase, major region, subdomain 2	6	0.986842	0.00105514	175779, 182464, 172759, 174155, 178129, 180883	399	29	14476	7.50635	0.366895	0.026531
				GO:0006468~protein phosphorylation	24	3.94737	0.00120201	175744, 183845, 266839, 188489, 181247, 177871, 173804, 177829, 175639, 191385, 178314, 177983, 178315, 172575, 188121, 177277, 177346, 182879, 175579, 191366, 191200, 178226, 181853, 177304	309	433	11627	2.08561	0.300375	0.0436692
				GO:0042626~ATPase activity, coupled to transmembrane movement of substances	8	1.31579	0.00133005	180165, 183971, 178559, 175528, 184845, 179056, 189976, 173081	296	54	9479	4.74424	0.255817	0.0573815
				Secondary metabolites biosynthesis, transport, and catabolism	9	1.48026	0.00256746	188400, 178926, 181926, 180815, 184495, 183247, 179885, 181850, 182177	39	81	1218	3.47009	0.0353508	0.0178344
				GO:0055085~transmembrane transport	23	3.78289	0.0014748	181858, 173821, 183971, 179465, 178559, 187195, 174242, 179056, 174923, 173081, 174558, 186398, 181692, 180165, 180621, 172701, 175528, 191510, 184845, 181236, 189085, 189356, 189976	309	413	11627	2.0955	0.354892	0.0475372
				IPR000169:Cysteine peptidase, cysteine active site	5	0.822368	0.00157177	190738, 189809, 180931, 179053, 178612	399	19	14476	9.54755	0.493945	0.0371325
				GO:0060102~collagen and cuticulin-based cuticle extracellular matrix	4	0.657895	0.00234863	172197, 179673, 177187, 174397	292	11	11373	14.1631	0.141733	0.0496707
				GO:0004672~protein kinase activity	25	4.11184	0.00201836	175744, 183845, 266839, 188489, 181247, 177871, 173804, 177829, 175639, 191385, 178314, 185428, 177983, 178315, 172575, 188121, 177277, 177346, 182879, 175579, 191366, 191200, 178226, 181853, 177304	296	408	9479	1.96223	0.361433	0.0720289
				GO:0030154~cell differentiation	13	2.13816	0.00277117	184684, 172179, 266839, 177346, 188489, 172082, 182879, 180505, 176755, 191366, 181701, 177829, 184687	309	178	11627	2.7481	0.561405	0.0791129
				IPR017972:Cytochrome P450, conserved site	8	1.31579	0.00330056	188400, 178926, 181926, 184495, 183247, 179885, 181850, 182177	399	71	14476	4.08797	0.761052	0.0725742
				GO:0031234~extrinsic component of cytoplasmic side of plasma membrane	6	0.986842	0.005086	266839, 177346, 188489, 182879, 191366, 177829	292	44	11373	5.31118	0.282106	0.0795185
				IPR002401:Cytochrome P450, E-class, group I	8	1.31579	0.00385941	188400, 178926, 181926, 184495, 183247, 179885, 181850, 182177	399	73	14476	3.97597	0.812571	0.0803093
				GO:0042329~structural constituent of collagen and cuticulin-based cuticle	5	0.822368	0.00431573	172197, 181219, 179673, 174397, 191611	296	22	9479	7.2781	0.617171	0.128175
				Pyridoxal phosphate	6	0.986842	0.00459824	175779, 180361, 172759, 174155, 178129, 180883	605	37	20248	5.42721	0.508239	0.111565
				IPR001304:C-type lectin	15	2.46711	0.00397216	177154, 177153, 178238, 176167, 173658, 184310, 177068, 184311, 174929, 189944, 178656, 3565458, 173417, 178958, 181855	399	226	14476	2.40801	0.821537	0.0787882

## Sheet: Figure 2C and E
	col-95	col-158	col-43	dpy-8	sqt-2	col-79	col-176	dpy-13	col-90	col-71	rol-8	bli-2	col-110	col-147	dpy-5	lon-3	col-63	dpy-9	rol-6	col-73	col-173
Control1	115.445	129.196	104.645	70.3323	84.816	95.1804	146.4	86.8542	63.719	97.49	89.75	129	119.216	102.075	124.28	92.2933	121.142	122.225	86.6769	128.719	101.223
Control 2	94.8307	101.586	103.856	166.636	116.147	56.9552	100.468	83.9866	144.043	49.7433	120.838	73.2917	76.9996	76.7905	68.9077	101.158	40.6003	105.644	125.962	49.2792	89.3845
Control 3	73.8768	106.339	52.7102	79.5654	79.6185	131.394	58.8982	113.773	88.6138	117.973	109.03	110.789	79.9361	126.672	130.538	97.1392	111.074	76.4898	71.1948	132.115	71.2653
Control 4	99.4268	79.5693	96.4116	61.3093	67.7737	52.8728	46.0845	49.5868	73.545	71.5576	56.5038	64.7985	42.8883	65.9873	47.7914	81.8751	57.8656	74.6855	59.9285	50.5625	75.6757
Control 5	116.421	83.3106	142.377	122.156	151.645	163.598	148.149	165.8	130.08	163.236	123.879	122.121	180.96	128.475	128.484	127.535	169.318	120.956	156.238	139.324	162.451
HSP25 1	63.3839	56.5303	28.0211	283.123	248.908	178.257	359.725	190.346	255.206	132.901	318.785	125.051	149.581	134.506	194.953	155.571	138.411	242.061	326.262	160.031	138.912
HSP25 2	51.6761	33.4829	25.7464	180.263	260.263	282.391	568.987	264.992	208.844	213.973	277.576	249.181	317.566	185.866	296.116	151.32	428.223	173.622	289.558	281.575	189.519
HSP25 3	61.416	47.9613	54.4811	138.581	261.994	185.242	409.229	265.406	200.241	188.867	249.802	145.003	248.416	150.866	249.51	155.217	318.723	138.122	261.007	273.828	265.584
HSP25 4	66.6064	57.1364	40.1221	288.493	282.797	186.381	232.073	287.053	237.865	208.068	322.203	291.869	293.97	152.331	253.862	203.445	291.773	186.152	304.856	249.774	171.601
	cpr-4	cpr-5	Y40H7A.10	lipl-3	hex-1	lys-1
Control1	129.756	90.6842	139.093	81.8703	101.474	110.238
Control 2	103.826	85.0284	31.0295	101.436	95.0396	80.6822
Control 3	116.023	110.327	185.546	65.0298	86.2492	93.383
Control 4	66.4606	94.1698	27.6532	101.103	102.13	95.6626
Control 5	83.935	119.791	116.678	150.561	115.107	120.034
HSP25 1	157.834	104.867	241.114	207.422	75.7967	81.593
HSP25 2	182.014	150.061	281.962	242.561	78.519	57.5287
HSP25 3	167.8	158.778	242.211	161.315	87.5987	55.1178
HSP25 4	200.362	165.973	257.238	582.348	81.6818	66.7333

## Sheet: Figure 2D and F- all NanoString
Probe Name	Annotation	Accession #	NS Probe ID	Class Name	Analyte Type	% Samples above Threshold	%CV	20180918_UTSA-Carroll1_6_06.RCC	20180918_UTSA-Carroll1_1_01.RCC	20180820_cc-test-catridge1_01_10.RCC	20180820_cc-test-catridge1_01_11.RCC	20180820_cc-test-catridge1_01_12.RCC	20180820_cc-test-catridge1_01_03.RCC	20180918_UTSA-Carroll1_2_02.RCC	20180918_UTSA-Carroll1_3_03.RCC	20180918_UTSA-Carroll1_4_04.RCC	20180918_UTSA-Carroll1_5_05.RCC
								HSP25OE 1	HSP25OE 2	HSP25OE 3	HSP25OE 4	HSP25OE 5	Control 1	Control 2	Control 3	Control 4	Control 5
akt-1		NM_001028474.4	NM_001028474.4:242	Endogenous	mRNA	100	19.56	540.16	532.25	441.87	513.17	429.08	530.48	650.33	671.45	522.01	535.28
alh-5		NM_071144.5	NM_071144.5:750	Endogenous	mRNA	100	54.71	21.43	9.37	12.62	15.32	21.16	5.05	23.79	40.45	17.4	18.04
asm-3		NM_001047532.4	NM_001047532.4:1016	Endogenous	mRNA	100	77.91	34.43	24.36	32.82	39.57	26.58	25.26	47.59	16.18	26.1	33.08
asp-4		NM_077790.5	NM_077790.5:709	Endogenous	mRNA	100	35.89	2170.44	2434.5	1951.8	2579.87	1681.62	884.13	1974.78	2410.76	2331.64	1238.97
bli-2		NM_062703.3	NM_062703.3:246	Endogenous	mRNA	97.92	103	25.31	78.71	80.8	68.93	118.26	10.1	150.69	24.27	147.9	6.01
cdr-1		NM_074585.8	NM_074585.8:214	Endogenous	mRNA	100	90.76	102.15	65.59	55.55	62.55	50.99	40.42	63.45	105.17	104.4	57.14
clec-52		NM_068970.5	NM_068970.5:68	Endogenous	mRNA	100	73.8	1525.85	1383.11	1209.46	1893.1	965.03	293.03	713.78	978.86	783.01	342.82
col-110		NM_068197.5	NM_068197.5:140	Endogenous	mRNA	100	89.59	40.13	78.71	60.6	63.83	86.25	15.16	134.82	48.54	113.1	36.09
col-147		NM_073085.4	NM_073085.4:125	Endogenous	mRNA	100	85.36	3931.6	6430.14	5320.09	7888.98	5432.16	2399.78	2577.53	5048.03	6977.53	2775.65
col-158		NM_073580.6	NM_073580.6:134	Endogenous	mRNA	100	71.23	24.4	39.36	35.35	37.02	27.67	5.05	31.72	8.09	17.4	18.04
col-173		NM_076761.3	NM_076761.3:229	Endogenous	mRNA	100	89.64	40.36	44.98	30.3	42.13	40.14	15.16	142.76	145.62	43.5	15.04
col-176		NM_077291.3	NM_077291.3:102	Endogenous	mRNA	100	99.53	370.52	1137.6	878.69	573.16	352.05	40.42	824.81	1334.81	939.62	36.09
col-43		NM_072673.6	NM_072673.6:48	Endogenous	mRNA	100	78.36	10.72	3.75	10.1	11.49	8.14	5.05	15.86	8.09	8.7	3.01
col-63		NM_059844.6	NM_059844.6:91	Endogenous	mRNA	100	112.2	216.15	290.49	262.6	234.88	260.38	20.21	1348.25	606.73	408.91	30.07
col-71		NM_062161.4	NM_062161.4:821	Endogenous	mRNA	100	89.83	508.69	839.61	616.09	407.21	770.83	116.2	1689.27	995.04	522.01	90.22
col-73		NM_062479.5	NM_062479.5:152	Endogenous	mRNA	100	91.16	475.63	1160.09	926.66	399.55	1048.57	60.63	3204.07	1715.03	783.01	105.25
col-79		NM_063907.1	NM_063907.1:60	Endogenous	mRNA	100	103.7	21.89	74.97	55.55	51.06	79.74	15.16	95.17	8.09	78.3	18.04
col-90		NM_066328.5	NM_066328.5:815	Endogenous	mRNA	100	99.9	20.07	67.47	37.87	37.02	33.09	10.1	126.89	194.15	60.9	24.06
col-95		NM_181973.3	NM_181973.3:105	Endogenous	mRNA	100	123.2	696.35	294.24	350.97	688.05	586.4	454.7	269.65	590.55	234.9	496.19
cpr-4		NM_072281.5	NM_072281.5:276	Endogenous	mRNA	100	140.58	102.38	196.78	108.57	162.12	158.94	50.52	103.1	88.99	252.3	33.08
cpr-5		NM_070982.6	NM_070982.6:284	Endogenous	mRNA	100	149.47	175.11	161.18	176.75	169.78	290.21	333.44	483.78	639.09	652.51	300.72
cpr-6		NM_001129641.3	NM_001129641.3:617	Endogenous	mRNA	100	27.99	1524.26	1619.25	1285.21	1372.27	1202.08	1263.04	2125.47	1868.74	2009.74	1587.8
cyp-34A2		NM_074387.1	NM_074387.1:568	Endogenous	mRNA	100	59.59	4.33	3.75	7.57	10.21	17.36	5.05	23.79	8.09	8.7	24.06
dpy-13		NM_068118.5	NM_068118.5:178	Endogenous	mRNA	100	94.19	154.14	279.25	239.87	192.76	476.28	15.16	594.81	347.86	78.3	9.02
dpy-5		NM_059194.4	NM_059194.4:138	Endogenous	mRNA	100	99.76	349.77	727.16	494.89	423.81	693.26	45.47	1721	1189.2	687.31	45.11
dpy-8		NM_076472.3	NM_076472.3:784	Endogenous	mRNA	100	92.35	50.85	149.93	131.3	80.42	136.7	15.16	23.79	8.09	104.4	33.08
dpy-9		NM_001307403.1	NM_001307403.1:132	Endogenous	mRNA	100	66.51	97.59	294.24	189.37	196.59	196.37	40.42	206.2	88.99	165.3	24.06
gsk-3		NM_060842.5	NM_060842.5:20	Endogenous	mRNA	100	14.39	374.39	414.18	358.54	362.54	409.55	282.92	412.4	469.21	452.41	424.02
gst-10		NM_001316843.1	NM_001316843.1:26	Endogenous	mRNA	100	69.35	1125.92	1257.54	843.34	1109.31	699.23	363.76	777.22	1270.1	713.41	589.41
gst-13		NM_063566.6	NM_063566.6:334	Endogenous	mRNA	100	51.29	339.05	796.51	643.87	758.26	458.92	313.23	325.17	655.27	835.22	568.36
gst-28		NM_064716.3	NM_064716.3:18	Endogenous	mRNA	100	61.34	100.33	134.94	101	149.35	110.66	45.47	103.1	97.08	121.8	51.12
gst-4		NM_069447.6	NM_069447.6:78	Endogenous	mRNA	100	67.35	292.31	404.81	272.7	462.11	292.38	212.19	555.16	833.25	887.42	442.06
gstk-1		NM_063681.1	NM_063681.1:350	Endogenous	mRNA	100	44.09	133.61	208.03	199.47	254.03	175.21	212.19	206.2	275.05	226.2	240.58
gsto-1		NM_066327.1	NM_066327.1:34	Endogenous	mRNA	100	101.56	83	108.7	68.17	93.19	76.49	35.37	55.52	145.62	147.9	102.24
hex-1		NM_076008.6	NM_076008.6:623	Endogenous	mRNA	100	39.99	139.09	129.32	103.52	141.7	124.22	75.78	63.45	88.99	95.7	84.2
hsp-12.3		NM_069266.1	NM_069266.1:205	Endogenous	mRNA	100	69.3	55.63	33.73	25.25	49.78	22.78	40.42	63.45	72.81	52.2	21.05
hsp-16.48		NM_072954.3	NM_072954.3:181	Endogenous	mRNA	100	88.09	2965.06	783.39	641.34	422.53	230	2339.15	4266.8	5679.03	4410.98	2892.93
hsp-25		NM_001029203.1	NM_001029203.1:355	Endogenous	mRNA	100	30.44	743.77	813.37	790.31	1132.29	829.96	515.32	444.13	590.55	661.21	451.08
hsp-43		NM_001129635.2	NM_001129635.2:508	Endogenous	mRNA	100	44.25	1632.79	1643.61	1340.75	1507.59	1026.33	843.71	999.29	1383.35	1226.72	1154.77
hsp-70		NM_060084.3	NM_060084.3:947	Endogenous	mRNA	100	118.2	195.18	29.99	22.72	25.53	25.5	232.4	547.23	501.57	469.81	294.71
ilys-2		NM_067806.1	NM_067806.1:6	Endogenous	mRNA	100	124.56	5.02	13.12	7.57	7.66	33.63	5.05	39.65	48.54	34.8	6.01
lec-8		NM_077248.4	NM_077248.4:304	Endogenous	mRNA	100	43.62	1743.83	1752.31	1479.63	1886.72	1284.54	459.75	571.02	1067.85	748.21	652.56
lipl-3		NM_070832.3	NM_070832.3:751	Endogenous	mRNA	97.92	132.86	3.65	1.87	2.52	1.28	1.08	5.05	23.79	8.09	8.7	3.01
lon-3		NM_073660.5	NM_073660.5:264	Endogenous	mRNA	100	84.5	35.34	136.81	113.62	77.87	139.95	10.1	190.34	161.8	182.7	18.04
lys-1		NM_073241.3	NM_073241.3:99	Endogenous	mRNA	100	70.3	10091.8	16751	13867.1	16057.5	10511.2	3400.11	5757.8	6148.24	7638.74	4095.81
lys-2		NM_073242.5	NM_073242.5:621	Endogenous	mRNA	100	71.97	9376.52	16839.1	14826.6	16251.5	11087.3	3395.06	5773.67	5533.41	7525.64	3954.47
lys-5		NM_069792.4	NM_069792.4:229	Endogenous	mRNA	100	94.14	17.33	26.24	17.67	17.87	12.48	10.1	71.38	24.27	8.7	15.04
lys-7		NM_071571.6	NM_071571.6:274	Endogenous	mRNA	100	55.16	1012.14	781.51	676.69	859.11	756.73	389.02	1617.9	1334.81	1687.83	478.15
moa-1		NM_065083.3	NM_065083.3:2360	Endogenous	mRNA	97.92	65.7	12.31	20.62	5.05	15.32	24.41	15.16	31.72	16.18	43.5	6.01
nit-1		NM_065390.1	NM_065390.1:334	Endogenous	mRNA	100	54.88	37.17	28.11	12.62	24.25	17.9	35.37	39.65	80.9	52.2	15.04
nuc-1		NM_077203.5	NM_077203.5:463	Endogenous	mRNA	100	41.22	395.14	504.14	373.69	482.53	307.03	222.3	364.82	412.58	348.01	243.58
pmk-1		NM_068964.3	NM_068964.3:882	Endogenous	mRNA	100	26.83	90.52	110.57	108.57	102.12	86.25	80.83	79.31	145.62	52.2	96.23
rmd-3		NM_064021.3	NM_064021.3:328	Endogenous	mRNA	100	67.04	88.01	61.85	45.45	100.85	117.71	30.31	39.65	88.99	60.9	36.09
rol-6		NM_063457.3	NM_063457.3:458	Endogenous	mRNA	100	91.1	104.66	369.2	305.52	148.08	264.18	60.63	285.51	242.69	261	30.07
rol-8		NM_182112.3	NM_182112.3:160	Endogenous	mRNA	100	86.34	42.64	157.43	103.52	49.78	130.73	15.16	142.76	88.99	87	21.05
skn-1		NM_001306754.1	NM_001306754.1:273	Endogenous	mRNA	100	38.2	161.89	134.94	166.65	202.97	205.59	136.41	126.89	121.35	60.9	159.38
sod-1		NM_001026786.3	NM_001026786.3:279	Endogenous	mRNA	100	32.2	858.92	918.32	754.96	851.45	814.77	661.83	856.53	986.95	878.72	848.03
sodh-1		NM_073590.5	NM_073590.5:369	Endogenous	mRNA	100	99.71	1747.02	1696.09	1610.93	1282.92	710.08	363.76	777.22	550.11	461.11	460.1
sqt-2		NM_061234.5	NM_061234.5:367	Endogenous	mRNA	100	91.37	142.05	494.77	401.47	197.86	404.67	50.52	547.23	420.67	365.41	72.17
ttbk-2		NM_068358.3	NM_068358.3:286	Endogenous	mRNA	100	54.61	109.45	56.22	45.45	98.29	106.32	35.37	87.24	121.35	234.9	69.17
act-1		NM_073418.5	NM_073418.5:487	Housekeeping	mRNA	100	20.4	12552.3	12011.3	11953.2	14862.7	13547.3	10614.6	9247.38	11455.1	10936.1	10651.5
ama-1		NM_068122.6	NM_068122.6:3269	Housekeeping	mRNA	100	16.07	274.53	335.47	361.07	388.07	350.43	252.61	269.65	283.14	243.6	252.61
nhr-23		NM_001037880.2	NM_001037880.2:879	Housekeeping	mRNA	100	13.72	134.07	148.06	136.35	113.61	124.22	166.72	190.34	153.71	174	153.37
pmp-3		NM_001269678.1	NM_001269678.1:1224	Housekeeping	mRNA	100	15.49	244.43	189.29	191.9	172.33	191.49	252.61	237.93	226.51	243.6	273.66
NEG_A		ERCC_00096.1	ERCC_00096.1:230	Negative	SYSTEM	100	46.54	24	13	7	9	13	2	16	13	26	6
NEG_B		ERCC_00041.1	ERCC_00041.1:440	Negative	SYSTEM	89.58	75.73	14	7	5	4	2	1	4	7	4	6
NEG_C		ERCC_00019.1	ERCC_00019.1:140	Negative	SYSTEM	58.33	54.24	1	2	2	4	1	1	1	1	1	4
NEG_D		ERCC_00076.1	ERCC_00076.1:355	Negative	SYSTEM	81.25	57.51	6	6	5	3	5	1	2	2	8	2
NEG_E		ERCC_00098.1	ERCC_00098.1:785	Negative	SYSTEM	100	47.61	22	15	5	4	19	5	12	20	22	14
NEG_F		ERCC_00126.1	ERCC_00126.1:220	Negative	SYSTEM	97.92	53.95	17	15	3	11	4	3	11	26	17	8
NEG_G		ERCC_00144.1	ERCC_00144.1:15	Negative	SYSTEM	33.33	55.01	3	3	1	2	1	1	1	1	1	1
NEG_H		ERCC_00154.1	ERCC_00154.1:115	Negative	SYSTEM	43.75	76.72	7	1	1	1	2	1	4	1	1	1
POS_A		ERCC_00117.1	ERCC_00117.1:385	Positive	SYSTEM	100	38.02	47251	40955	25188	25490	33097	15257	39399	45460	44573	43994
POS_B		ERCC_00112.1	ERCC_00112.1:695	Positive	SYSTEM	100	36.5	10664	9630	6665	5965	7262	4136	10283	11793	11766	11332
POS_C		ERCC_00002.1	ERCC_00002.1:850	Positive	SYSTEM	100	31.12	2896	2613	1899	1770	2034	1156	2737	3181	3181	2905
POS_D		ERCC_00092.1	ERCC_00092.1:540	Positive	SYSTEM	100	35.1	863	748	516	540	621	348	801	868	930	842
POS_E		ERCC_00035.1	ERCC_00035.1:485	Positive	SYSTEM	100	39.15	131	133	81	89	111	47	129	125	150	135
POS_F		ERCC_00034.1	ERCC_00034.1:195	Positive	SYSTEM	100	45.09	94	72	42	45	46	30	83	95	98	75

## Sheet: Fig 2D & F NanoString Analysis
Collagens			Lysosomes
Table Analyzed	col-176		Table Analyzed	lys-1
Column B	HSP25 OE		Column B	HSP25 OE
vs.	vs.		vs.	vs.
Column A	Control		Column A	Control
Unpaired t test			Unpaired t test
P value	0.0086		P value	0.0009
P value summary	**		P value summary	***
Significantly different (P < 0.05)?	Yes		Significantly different (P < 0.05)?	Yes
One- or two-tailed P value?	Two-tailed		One- or two-tailed P value?	Two-tailed
t, df	t=3.613 df=7		t, df	t=5.132 df=8
Table Analyzed	col-79		Table Analyzed	lys-2
Column B	HSP25 OE		Column B	HSP25 OE
vs.	vs.		vs.	vs.
Column A	Control		Column A	Control
Unpaired t test			Unpaired t test
P value	0.0002		P value	0.0009
P value summary	***		P value summary	***
Significantly different (P < 0.05)?	Yes		Significantly different (P < 0.05)?	Yes
One- or two-tailed P value?	Two-tailed		One- or two-tailed P value?	Two-tailed
t, df	t=7.389 df=7		t, df	t=5.146 df=8
Table Analyzed	sqt-2		Table Analyzed	lys-7
Column B	HSP25 OE		Column B	HSP25 OE
vs.	vs.		vs.	vs.
Column A	Control		Column A	Control
Unpaired t test			Unpaired t test
P value	0.0034		P value	0.3478
P value summary	**		P value summary	ns
Significantly different (P < 0.05)?	Yes		Significantly different (P < 0.05)?	No
One- or two-tailed P value?	Two-tailed		One- or two-tailed P value?	Two-tailed
t, df	t=4.112 df=8		t, df	t=0.9973 df=8
Table Analyzed	rol-6
Column B	HSP25 OE
vs.	vs.
Column A	Control
Unpaired t test
P value	0.3262
P value summary	ns
Significantly different (P < 0.05)?	No
One- or two-tailed P value?	Two-tailed
t, df	t=1.056 df=7
Table Analyzed	dpy-8
Column B	HSP25 OE
vs.	vs.
Column A	Control
Unpaired t test
P value	0.2727
P value summary	ns
Significantly different (P < 0.05)?	No
One- or two-tailed P value?	Two-tailed
t, df	t=1.19 df=7
Table Analyzed	col-147
Column B	Data Set-B
vs.	vs.
Column A	Data Set-A
Unpaired t test
P value	0.0009
P value summary	***
Significantly different (P < 0.05)?	Yes
One- or two-tailed P value?	Two-tailed
t, df	t=6.138 df=6
Table Analyzed	dpy-5
Column B	Data Set-B
vs.	vs.
Column A	Data Set-A
Unpaired t test
P value	0.0026
P value summary	**
Significantly different (P < 0.05)?	Yes
One- or two-tailed P value?	Two-tailed
t, df	t=4.308 df=8
Table Analyzed	col-71
Column B	Data Set-B
vs.	vs.
Column A	Data Set-A
Unpaired t test
P value	0.0002
P value summary	***
Significantly different (P < 0.05)?	Yes
One- or two-tailed P value?	Two-tailed
t, df	t=6.288 df=8
Table Analyzed	col-73
Column B	Data Set-B
vs.	vs.
Column A	Data Set-A
Unpaired t test
P value	0.0041
P value summary	**
Significantly different (P < 0.05)?	Yes
One- or two-tailed P value?	Two-tailed
t, df	t=3.982 df=8
Table Analyzed	dpy-13
Column B	Data Set-B
vs.	vs.
Column A	Data Set-A
Unpaired t test
P value	0.003
P value summary	**
Significantly different (P < 0.05)?	Yes
One- or two-tailed P value?	Two-tailed
t, df	t=4.204 df=8
Table Analyzed	col-63
Column B	Data Set-B
vs.	vs.
Column A	Data Set-A
Unpaired t test
P value	<0.0001
P value summary	****
Significantly different (P < 0.05)?	Yes
One- or two-tailed P value?	Two-tailed
t, df	t=14.66 df=8

## Sheet: vector
KAR1 (NMR.HspB1::GFP) versus KAR2 (vector control) on HT115 empty pL4440 vector control and 50μM FUdR at 20°C
Biological Replicate #1								Biological Replicate #2								Biological Replicate #3									Control		HspB1		Log-rank
	Control			HspB1					Control			HspB1					Control			HspB1					N	median	N	median	p-value
Time (Days)	Lx	Dx	Cx	Lx	Dx	Cx		Time (Days)	Lx	Dx	Cx	Lx	Dx	Cx		Time (Days)	Lx	Dx	Cx	Lx	Dx	Cx		#1	30 (5)	11	30 (4)	16	3.11e-06
0	30	0	0	30	0	0		0	65	0	0	115	0	0		0	30	0	0	30	0	0		#2	65 (2)	13	115 (2)	15	3.3e-06
4	26	2	2	29	0	1		5	63	1	1	114	0	1		7	26	2	2	29	0	1		#3	30 (6)	14	30 (4)	17	0.000107
5	23	1	2	28	1	0		6	59	3	1	112	2	0		8	23	0	3	27	0	2
6	21	1	1	25	0	3		7	53	6		108	3	1		9	22	0	1	27	0	0
8	19	2		25	0			8	49	4		102	6			10	20	2		26	0	1
9	18	1		25	0			9	44	5		92	10			12	18	2		25	1
10	16	2		24	1			11	36	8		84	8			13	16	2		23	2
11	14	2		24	0			13	25	11		68	16			14	14	2		22	1
12	12	2		24	0			15	11	14		52	16			15	8	6		22	0
13	8	4		18	6			17	3	8		35	17			16	8	0		16	6
14	4	4		17	1			18	0	3		17	18			17	4	4		13	3
15	2	2		16	1			20				7	10			18	1	3		13	0
16	1	1		14	2			22				0	7			20	0	1		8	5
17	0	1		10	4											24				3	5
18				8	2											27				2	1
19				4	4											30				0	2
21				1	3
22				0	1

## Sheet: skn-1
KAR1 (NMR.HspB1::GFP) versus KAR2 (vector control) on HT115 and 50μM FUdR at 20°C
vector								skn-1 RNAi									vector	skn-1 RNAi
	Control			HspB1					Control			HspB1				Log-rank Analysis	N	N
Time (Days)	Lx	Dx	Cx	Lx	Dx	Cx		Time (Days)	Lx	Dx	Cx	Lx	Dx	Cx		NMR.HspB1	30 (4)	60 (2)	p= 1.82E-06
0	30	0	0	30	0	0		0	60	0	0	60	0	0		control	30 (5)	60 (4)	p= 0.452
4	26	2	2	29	0	1		4	55	3	2	57	2	1			p= 3.11E-06	p= 0.605
5	23	1	2	28	1	0		6	53	1	1	54	2	1
6	21	1	1	25	0	3		8	47	5	1	52	2			Cox-hazard Analysis
8	19	2		25	0			9	42	5		46	6			treatment (skn-1 RNAi) : strain (NMR.HspB1)
9	18	1		25	0			10	35	7		42	4			p= 4.50E-05
10	16	2		24	1			11	27	8		34	8
11	14	2		24	0			12	24	3		26	8
12	12	2		24	0			13	24	0		19	7
13	8	4		18	6			14	16	8		14	5
14	4	4		17	1			15	5	11		9	5
15	2	2		16	1			16	3	2		9	0
16	1	1		14	2			17	1	2		0	9
17	0	1		10	4			18	0	1
18				8	2
19				4	4
21				1	3
22				0	1
skn-1 RNAi replicate #2								skn-1 RNAi replicate #3
	Control			HspB1					Control			HspB1
Time (Days)	Lx	Dx	Cx	Lx	Dx	Cx		Time (Days)	Lx	Dx	Cx	Lx	Dx	Cx
0	50	0	0	40	0	0		0	30	0	0	25	0	0
4	48	2		39	0	1		6	28	1	1	24	1
6	41	7		35	2	2		7	27	0	1	24	0
8	36	5		31	4			9	24	3		21	3
9	33	3		26	5			10	23	1		19	2
12	24	9		20	6			11	18	5		15	4
13	11	13		11	9			12	14	4		12	3
14	6	5		6	5			13	10	4		7	5
16	3	3		3	3			14	8	2		3	4
18	0	3		0	3			15	4	4		2	1
								16	2	2		2	0
								17	0	2		0	2

[truncated: 7 more sheets: hsf-1, daf-16, col-79, rol-6, sqt-2, paraquat, pharyngeal leakage]
