# Supplementary material for: HspB1 Overexpression Improves Life Span and Stress Resistance in an Invertebrate Model
Source: J Gerontol A Biol Sci Med Sci. 2021 Oct 5;77(2):268–75. doi: 10.1093/gerona/glab296 (PMC8824566; doi:10.1093/gerona/glab296)
Supplement: glab296_suppl_Supplementary_Data_3 [file glab296_suppl_supplementary_data_3.xlsx]

## Sheet: heatmap_ordered
	Gene.name	Gene_ID	Std.error	Wald.stats	p.value	p.adj	X1..Control	X2..Control	X3..Control	X4..Control	X5..Control	X6..HSP25OE	X7..HSP25OE	X8..HSP25OE	X9..HSP25OE	Control_mean	Control_sd	HSP25OE_mean	HSP25OE_sd
207	lipl-3	R11G11.14	0.191334	4.03958	5.35e-05	0.00446044	12.808	15.8688	10.1734	15.8169	23.5541	32.4496	37.9469	25.2365	91.1041	15.6443	5.01549	46.6843	30.0671
470	ilys-2	C45G7.2	0.184409	3.37301	0.00074351	0.0274173	3.94093	5.01121	1.84972	8.37365	5.23425	7.57157	16.263	10.5152	30.0643	4.88195	2.36711	16.1035	9.98254
574	F36A4.3	F36A4.3	0.183653	3.16609	0.00154502	0.0454709	3.94093	5.01121	5.54915	0.930406	6.54282	7.57157	22.5875	7.36066	16.3987	4.3949	2.15258	13.4796	7.38965
351	bli-2	F59E12.12	0.183627	3.59679	0.000322171	0.0160304	92.6118	52.6177	79.5377	46.5203	87.6737	89.7772	178.893	104.101	209.539	71.7923	20.9285	145.578	57.836
353	R07C3.13	R07C3.13	0.190906	3.59468	0.000324794	0.0160751	11.8228	6.68162	7.39886	8.37365	9.15994	16.2248	27.105	14.7213	25.5091	8.68737	1.98971	20.8901	6.31872
414	Y94H6A.10	Y94H6A.10	0.128348	3.44767	0.000565441	0.0237625	871.93	920.393	988.673	1237.44	812.618	1074.08	1582.03	1217.66	1622.56	966.211	164.809	1374.08	270.463
267	Y41C4A.11	Y41C4A.11	0.18705	3.81332	0.000137111	0.00879158	113.302	110.247	83.2372	86.5277	44.4912	101.675	267.436	149.316	273.312	87.5609	27.6224	197.935	85.9103
160	F07C6.2	F07C6.2	0.188145	4.2323	2.31e-05	0.00246631	28.5717	20.8801	18.4972	26.0514	6.54282	43.2661	60.5344	35.7518	67.417	20.1086	8.57559	51.7423	14.7257
359	Y51H4A.8	Y51H4A.8	0.158769	3.58391	0.000338483	0.0164902	85.7151	85.1906	67.5146	80.9453	43.1826	95.1855	137.332	115.667	135.745	72.5096	17.9679	120.982	19.8239
477	F53A9.8	F53A9.8	0.169986	3.36024	0.000778759	0.0283253	186.209	146.16	176.648	262.374	94.2166	292.046	271.05	256.572	373.527	173.122	61.4465	298.299	52.2239
509	alh-5	T08B1.3	0.126889	3.30617	0.000945819	0.0320303	116.257	150.336	110.983	128.396	100.759	174.146	170.761	150.368	184.941	121.346	19.0213	170.054	14.4502
510	K12B6.9	K12B6.9	0.149188	3.30484	0.000950323	0.0321233	88.6708	100.224	92.4858	93.0406	48.4168	138.452	135.525	124.08	122.079	84.5677	20.6357	130.034	8.15952
258	F25B3.4	F25B3.4	0.184743	3.85125	0.000117514	0.00783108	18.7194	12.528	19.422	21.3993	10.4685	49.756	28.9119	29.4426	38.2637	16.5075	4.73346	36.5936	9.76701
464	K03H1.9	K03H1.9	0.160113	3.37587	0.000735835	0.0274125	1.97046	0	2.77457	0	0	8.65323	4.51749	5.25761	7.28833	0.949007	1.33022	6.42916	1.88959
57	sodh-1	K12G11.3	0.14681	4.91523	8.87e-07	0.000262648	500.498	468.548	373.642	450.316	316.672	857.751	602.633	617.244	1028.56	421.935	75.1046	776.548	204.72
558	fbxa-155	C05B5.6	0.185438	3.20282	0.0013609	0.0416962	4.92616	0.835202	5.54915	3.72162	3.92569	12.9798	8.13149	8.41218	16.3987	3.79156	1.81241	11.4806	3.96096
83	lon-3	ZK836.1	0.136178	4.65538	3.23e-06	0.000655878	97.5379	106.906	102.659	86.5277	134.782	164.411	159.919	164.038	215.006	105.683	17.9629	175.843	26.1873
8	sqt-2	C01B12.1	0.157219	7.02634	2.12e-12	4.95e-09	102.464	140.314	96.1852	81.8757	183.199	300.7	314.417	316.508	341.64	120.808	41.0232	318.316	17.057
43	col-17	F11G11.10	0.182699	5.0622	4.14e-07	0.000168453	84.7299	177.063	97.11	67.9196	214.604	330.986	331.584	314.405	393.57	128.285	63.9203	342.636	34.8763
36	col-90	C29E4.1	0.168082	5.17427	2.29e-07	0.000112351	53.2025	120.269	73.9886	61.4068	108.611	213.086	174.375	167.192	198.607	83.4956	29.4917	188.315	21.2917
4	rol-8	ZK1290.3a	0.159124	7.58061	3.44e-14	1.6e-10	50.2468	67.6514	61.0406	31.6338	69.3539	178.473	155.402	139.853	180.386	55.9853	15.5427	163.528	19.4431
10	rol-6	T01B7.7	0.171937	6.58432	4.57e-11	7.11e-08	55.173	80.1794	45.318	38.1466	99.4508	207.677	184.314	166.141	194.052	63.6536	25.56	188.046	17.4665
312	dpy-8	C31H2.2	0.187649	3.69011	0.000224161	0.0124114	38.424	91.037	43.4683	33.4946	66.7367	154.676	98.4813	75.7096	157.61	54.6321	24.0102	121.619	40.9519
150	C33F10.8	C33F10.8	0.189396	4.29017	1.79e-05	0.00203131	15.7637	14.1984	6.474	6.51284	18.3199	35.6946	32.5259	23.1335	38.2637	12.2538	5.46038	32.4044	6.61113
247	dpy-9	T21D12.2a	0.1692	3.87931	0.000104755	0.00726626	50.2468	43.4305	31.4452	30.7034	49.7254	99.5121	71.3764	56.7822	76.5274	41.1103	9.54984	76.0495	17.7369
332	ZK856.18	ZK856.18	0.187986	3.62896	0.000284564	0.0147902	7.88185	4.17601	10.1734	0.930406	11.7771	12.9798	19.877	35.7518	20.9539	6.98775	4.42953	22.3906	9.58237
546	pks-1	C41A3.1	0.0929081	3.22944	0.00124034	0.0388967	1304.45	1154.25	1329.95	1203.94	1515.32	1491.6	1477.22	1870.66	1654.45	1301.58	139.405	1623.48	183.34
222	K02E11.10	K02E11.10	0.191354	4.00441	6.22e-05	0.00486593	24.6308	24.2209	36.9943	18.6081	96.8337	95.1855	114.744	153.522	108.414	40.2575	32.3326	117.966	25.0654
496	col-173	F41C6.5	0.184197	3.32098	0.000897026	0.0312034	23.6456	20.8801	16.6474	17.6777	37.9483	32.4496	44.2714	62.0398	40.0858	23.3598	8.60811	44.7117	12.5461
190	F53B3.6	F53B3.6	0.135811	4.10883	3.98e-05	0.00361956	107.39	89.3666	98.0349	93.971	129.548	141.697	177.086	189.274	140.3	103.662	15.921	162.089	24.8632
569	clec-204	Y46H3B.2	0.154529	3.17354	0.00150591	0.0448146	60.0991	54.2881	64.74	52.1027	85.0566	94.1038	96.6743	117.771	76.5274	63.2573	13.1554	96.269	16.9007
135	ZK688.10	ZK688.10	0.19	4.3614	1.29e-05	0.00162931	12.808	10.8576	16.6474	6.51284	11.7771	23.7964	38.8504	46.267	22.776	11.7206	3.65119	32.9225	11.5391
440	F42A9.3	F42A9.3	0.180025	3.40881	0.000652479	0.0256848	4.92616	3.34081	9.24858	0.930406	2.61713	14.0615	19.877	25.2365	5.46624	4.21261	3.16024	16.1603	8.46482
322	F47B3.2	F47B3.2	0.139853	3.65387	0.000258321	0.0138506	0	0.835202	0.924858	0	1.30856	2.16331	18.9735	31.5457	0.911041	0.613725	0.587787	13.3984	14.6352
379	F36H12.4	F36H12.4	0.186333	3.53947	0.000400933	0.0185516	4.92616	4.17601	6.474	6.51284	2.61713	11.8982	17.1665	31.5457	7.28833	4.94123	1.64367	16.9747	10.519
578	F08H9.15	F08H9.15	0.191024	3.15916	0.00158226	0.0462749	5.91139	4.17601	8.32372	9.30406	6.54282	15.1431	12.649	27.3396	12.7546	6.8516	2.01989	16.9716	7.0073
221	ZK622.1	ZK622.1	0.191341	4.00382	6.23e-05	0.00486593	5.91139	6.68162	13.8729	2.79122	6.54282	21.6331	18.9735	29.4426	17.3098	7.15998	4.07178	21.8397	5.37224
366	ZK1053.6	ZK1053.6	0.179669	3.56688	0.000361254	0.0172395	0.985231	2.50561	7.39886	0.930406	3.92569	15.1431	10.842	19.9789	6.37729	3.14916	2.67781	13.0853	5.82486
552	col-63	ZK265.2	0.186214	3.21748	0.00129321	0.0400546	169.46	56.7938	155.376	80.9453	236.85	193.616	599.019	445.846	408.146	139.885	72.2753	411.657	167.16
255	col-110	F19C7.7	0.190834	3.8577	0.000114457	0.00770997	20.6899	13.3632	13.8729	7.44324	31.4055	25.9597	55.1134	43.1124	51.0183	17.3549	9.14933	43.8009	12.895
333	E01G4.6	E01G4.6	0.187658	3.62568	0.000288201	0.0149376	266.012	86.861	166.474	147.934	384.718	340.721	815.859	778.127	790.783	210.4	116.804	681.372	227.642
343	spch-3	T27A3.4	0.190078	3.6081	0.000308451	0.0156987	51.232	23.3857	64.74	29.773	104.685	102.757	141.849	129.337	133.012	54.7632	32.4548	126.739	16.8281
512	col-71	Y49F6B.10	0.181096	3.29648	0.000979059	0.0329752	207.884	106.071	251.561	152.587	348.078	283.393	456.267	402.733	443.677	213.236	93.3308	396.517	78.803
208	dpy-13	F30B5.1	0.18952	4.02858	5.61e-05	0.00465347	259.116	250.561	339.423	147.934	494.637	567.868	790.561	791.797	856.378	298.334	129.096	751.651	126.319
561	col-73	F11G11.12	0.191225	3.19474	0.00139956	0.0425137	580.301	222.164	595.608	227.949	628.11	721.463	1269.42	1234.49	1126.05	450.827	206.831	1087.85	251.772
213	dpy-5	F27C1.8	0.189242	4.00827	6.12e-05	0.00485637	546.803	303.178	574.337	210.272	565.299	857.751	1302.84	1097.79	1116.94	439.978	170.769	1093.83	182.547
465	pgp-13	F22E10.2	0.119795	3.37499	0.000738181	0.0274125	108.375	96.8835	110.983	96.7622	109.919	123.308	155.402	146.162	145.767	104.585	7.14608	142.66	13.6473
161	Y106G6G.4	Y106G6G.4	0.172065	4.23299	2.31e-05	0.00246631	19.7046	5.84642	17.5723	13.0257	13.0856	14.0615	30.7189	27.3396	31.8864	13.8469	5.32572	26.0016	8.19026
269	cpr-5	W07B8.5	0.12383	3.8117	0.000138014	0.00880272	6892.68	6462.8	8385.68	7157.61	9104.98	7970.7	11405.8	12068.3	12615.2	7600.75	1103.58	11015	2088.9
385	B0218.5	B0218.5	0.184438	3.52237	0.000427709	0.0194176	13.7932	15.0336	18.4972	15.8169	11.7771	23.7964	24.3945	34.7002	40.0858	14.9836	2.487	30.7442	7.98973
172	tyr-2	K08E3.1	0.138664	4.1985	2.69e-05	0.00269536	243.352	306.519	360.694	332.155	397.803	440.233	431.872	633.017	607.664	328.105	58.278	528.196	106.955
431	F59A1.15	F59A1.15	0.190997	3.4221	0.000621401	0.0250968	4.92616	4.17601	7.39886	7.44324	6.54282	10.8165	11.7455	23.1335	19.1319	6.09742	1.48046	16.2068	5.92997
289	F57H12.6	F57H12.6	0.172333	3.7545	0.000173687	0.0103541	33.4979	20.0449	18.4972	22.3297	28.7884	42.1845	42.4644	47.3185	50.1072	24.6316	6.32175	45.5187	3.86177
521	K07F5.6	K07F5.6	0.190967	3.26906	0.00107906	0.0354943	12.808	2.50561	5.54915	4.65203	7.85138	17.3065	14.456	17.8759	17.3098	6.67323	3.92879	16.737	1.54407
367	metr-1	R03D7.1	0.0752015	3.56105	0.000369374	0.017582	13280.9	11237.6	12956.3	10745.3	12206.3	14323.3	13877.7	14985.3	15466.7	12085.3	1085.94	14663.2	702.83
548	mxl-3	F46G10.6	0.131275	3.22824	0.00124556	0.0389389	443.354	296.497	413.411	283.774	348.078	425.09	467.109	547.843	564.845	357.023	70.2524	501.222	66.2855
168	F58F12.3	F58F12.3	0.190554	4.20653	2.59e-05	0.00265826	14.7785	3.34081	8.32372	3.72162	6.54282	15.1431	22.5875	36.8033	27.3312	7.34149	4.63735	25.4663	9.07121
364	pgp-11	DH11.3	0.11878	3.57445	0.000350959	0.0168777	341.875	263.089	305.203	238.184	282.65	327.741	386.697	449	427.278	286.2	39.7276	397.679	53.2976
242	C25A8.5	C25A8.5	0.181213	3.91145	9.17e-05	0.00655883	21.6751	10.8576	21.2717	14.8865	20.937	32.4496	32.5259	45.2155	39.1748	17.9256	4.83519	37.3414	6.1232
299	Y38F1A.1	Y38F1A.1	0.176053	3.71912	0.000199915	0.011513	47.2911	21.7153	40.6937	24.1905	44.4912	55.1643	65.9554	77.8127	71.9722	35.6764	11.8808	67.7261	9.67303
137	wht-8	Y47D3A.11	0.190682	4.34713	1.38e-05	0.00170798	13.7932	10.0224	33.2949	7.44324	19.6284	50.8377	56.9204	44.164	41.9079	16.8364	10.2786	48.4575	6.7975
103	dod-17	K10D11.1	0.135188	4.52026	6.18e-06	0.00100213	88.6708	78.509	110.058	69.7804	82.4395	147.105	149.981	140.904	126.635	85.8916	15.147	141.156	10.3955
112	Y38C1AA.7	Y38C1AA.7	0.186191	4.45201	8.51e-06	0.00129052	96.5527	50.1121	143.353	37.2162	86.3652	217.412	235.813	203.995	181.297	82.7198	41.8773	209.629	22.9537
358	F14F7.4	F14F7.4	0.19028	3.58474	0.00033741	0.016481	8.86708	4.17601	19.422	3.72162	10.4685	29.2046	34.3329	28.3911	16.3987	9.33105	6.3517	27.0819	7.59227
224	T02E1.6	T02E1.6	0.191304	3.99864	6.37e-05	0.00493254	18.7194	9.18723	36.9943	10.2345	17.0113	49.756	69.5694	52.5761	34.6195	18.4293	11.1728	51.6303	14.3246
227	F11G11.4	F11G11.4	0.189861	3.97449	7.05e-05	0.00537163	11.8228	7.51682	23.1214	9.30406	11.7771	31.3679	41.5609	31.5457	24.5981	12.7084	6.0956	32.2682	6.98851
203	C14C10.1	C14C10.1	0.187475	4.05212	5.08e-05	0.00431717	82.7594	32.5729	111.908	38.1466	61.5025	161.166	187.928	161.934	115.702	65.3778	32.7867	156.683	30.0185
297	C15H7.3	C15H7.3	0.189612	3.72054	0.0001988	0.011513	29.5569	13.3632	35.1446	9.30406	22.2456	50.8377	64.1484	52.5761	39.1748	21.9229	10.79	51.6842	10.2201
63	Y106G6A.4	Y106G6A.4	0.177329	4.90318	9.43e-07	0.000266585	83.7447	50.9473	99.8846	39.077	79.8224	162.248	216.84	171.398	125.724	70.6952	24.9765	169.052	37.4736
145	Y47G6A.26	Y47G6A.26	0.187918	4.31185	1.62e-05	0.00189989	12.808	10.0224	19.422	6.51284	13.0856	31.3679	38.8504	32.5972	24.5981	12.3702	4.75006	31.8534	5.84199
114	F58E6.5	F58E6.5	0.180071	4.44336	8.86e-06	0.00132203	57.1434	28.3969	73.0637	35.3554	64.1196	123.308	135.525	128.286	82.9047	51.6158	19.0423	117.506	23.6065
430	C27D8.1	C27D8.1	0.190204	3.4227	0.000620028	0.0250957	37.4388	20.8801	70.2892	20.4689	58.8853	103.839	104.806	98.8431	64.6839	41.5925	22.4444	93.0429	19.0857
524	H05L14.1	H05L14.1	0.191338	3.26386	0.00109907	0.0358789	55.173	18.3745	81.3875	22.3297	69.3539	126.553	130.104	121.977	77.4385	49.3237	28.0626	114.018	24.6123
38	F08B4.8	F08B4.8	0.180269	5.1381	2.78e-07	0.000129463	68.9662	33.4081	97.11	40.0074	56.2682	163.33	168.954	166.141	119.346	59.152	25.3708	154.443	23.51
142	ZK858.2	ZK858.2	0.1843	4.33407	1.46e-05	0.00177197	72.9071	37.5841	89.7112	28.8426	49.7254	136.288	149.981	148.265	98.3924	55.7541	25.1895	133.232	24.0114
180	acs-18	R09E10.3	0.183363	4.17691	2.95e-05	0.00283742	44.3354	28.3969	66.5897	20.4689	47.1083	102.757	94.8673	105.152	73.7943	41.3798	17.9089	94.1427	14.2595
113	F41C3.2	F41C3.2	0.137817	4.44882	8.63e-06	0.00129925	195.076	162.864	255.261	140.491	188.433	314.761	334.294	322.817	272.401	188.425	43.1921	311.069	26.9955
281	clec-123	Y25C1A.1	0.188833	3.77522	0.000159865	0.00979408	49.2616	30.0673	92.4858	22.3297	56.2682	123.308	125.586	125.131	92.9262	50.0825	27.4217	116.738	15.9051
307	D1086.17	D1086.17	0.190422	3.70943	0.000207725	0.0117551	45.3206	22.5505	99.8846	30.7034	34.0226	106.002	124.683	119.874	102.037	46.4964	30.9439	113.149	10.8446
515	C30G7.3	C30G7.3	0.190601	3.2875	0.0010108	0.0338001	29.5569	12.528	60.1157	20.4689	28.7884	64.8992	76.7974	72.5551	53.7514	30.2916	18.0576	67.0008	10.1125
217	C33F10.1	C33F10.1	0.188573	4.00696	6.15e-05	0.00485637	120.198	54.2881	184.972	44.6595	92.908	234.719	265.629	247.108	222.294	99.4051	56.6321	242.437	18.484
197	F17E9.5	F17E9.5	0.186075	4.06777	4.75e-05	0.00415795	164.534	76.0034	240.463	66.9892	119.079	285.556	354.171	313.354	292.444	133.414	71.312	311.381	30.8784
236	C50E10.1	C50E10.1	0.185383	3.94449	8e-05	0.0058747	35.4683	17.5392	54.5666	18.6081	28.7884	64.8992	76.7974	70.452	66.506	30.9941	15.1244	69.6636	5.29724
392	hdl-2	C09G9.4	0.190641	3.50207	0.000461653	0.02048	20.6899	5.01121	34.2197	6.51284	17.0113	42.1845	49.6924	51.5246	40.9968	16.689	11.8676	46.0996	5.28222
280	T28B8.4	T28B8.4	0.190074	3.77486	0.000160099	0.00979408	37.4388	13.3632	65.6649	22.3297	31.4055	74.6341	88.5428	89.3794	78.3495	34.0404	19.8953	82.7265	7.36516
330	F47D12.7	F47D12.7	0.19112	3.63549	0.000277448	0.0145011	40.3945	12.528	64.74	17.6777	31.4055	75.7157	89.4463	88.3279	78.3495	33.3492	20.7239	82.9599	6.94318
350	T27E7.1	T27E7.1	0.18945	3.59754	0.000321236	0.0160266	98.5231	40.9249	143.353	37.2162	61.5025	174.146	203.287	165.089	153.966	76.3039	44.6874	174.122	21.1224
345	T08B2.12	T08B2.12	0.191268	3.60588	0.0003111	0.0157458	47.2911	14.1984	68.4395	16.7473	39.2569	91.9405	110.227	88.3279	81.9937	37.1866	22.5241	93.1222	12.1215
347	F27C1.1	F27C1.1	0.186207	3.60274	0.000314886	0.0158368	171.43	65.1458	249.712	86.5277	159.645	299.618	370.434	297.581	275.134	146.492	73.5903	310.692	41.3442
420	spe-11	F48C1.7	0.188883	3.437	0.000588188	0.0243433	40.3945	28.3969	83.2372	19.5385	52.3425	104.92	97.5778	100.946	83.8157	44.7819	24.8038	96.815	9.17108
441	K01H12.4	K01H12.4	0.190853	3.40759	0.000655382	0.0257448	31.5274	20.0449	79.5377	9.30406	40.5655	99.5121	100.288	97.7916	85.6378	36.1959	26.9417	95.8075	6.85956
413	T04F3.3	T04F3.3	0.190961	3.45053	0.000559481	0.0235651	11.8228	5.01121	25.896	4.65203	11.7771	34.6129	35.2364	27.3396	29.1533	11.8318	8.6005	31.5856	3.93437
466	C06A1.3	C06A1.3	0.189102	3.37468	0.000739022	0.0274125	32.5126	20.8801	65.6649	16.7473	40.5655	82.2056	84.0253	70.452	65.5949	35.2741	19.4271	75.5695	8.96698
562	F37A4.4	F37A4.4	0.187335	3.19461	0.0014002	0.0425137	64.04	44.2657	108.208	25.121	64.1196	135.207	134.621	108.307	107.503	61.1509	30.8821	121.409	15.599
386	Y43F8A.2	Y43B11AL.1	0.14034	-3.51777	0.000435195	0.0197095	64.04	16.704	110.058	30.7034	65.4282	153.595	149.077	139.853	104.77	57.3867	36.2294	136.824	22.1213
229	Y69E1A.2	Y69E1A.2	0.184084	3.9713	7.15e-05	0.00539981	194.091	92.7075	294.105	90.2493	184.507	394.803	428.258	371.188	317.953	171.132	84.4404	378.051	46.405
327	gln-2	K03H1.1	0.187869	3.64447	0.000267944	0.014198	82.7594	35.0785	117.457	33.4946	77.2052	163.33	166.244	154.574	127.546	69.1989	35.4112	152.923	17.6302
492	Y113G7C.1	Y113G7C.1	0.19018	3.3283	0.000873762	0.0307903	71.9219	30.0673	137.804	40.0074	94.2166	164.411	184.314	158.78	147.589	74.8034	43.4922	163.773	15.3752
576	C05B5.2	C05B5.2	0.191366	3.1611	0.00157175	0.0461122	43.3502	15.0336	89.7112	20.4689	52.3425	102.757	119.262	96.7401	94.7482	44.1813	29.7999	103.377	11.1238
397	Y57G7A.6	Y57G7A.6	0.188169	3.49752	0.000469604	0.0206659	58.1287	31.7377	125.781	41.8683	74.5881	151.431	156.305	147.213	117.524	66.4207	36.9621	143.119	17.4626
424	F31E8.5	F31E8.5	0.191069	3.43105	0.000601259	0.0247023	25.616	16.704	69.3643	19.5385	47.1083	87.6139	99.3848	82.0188	65.5949	35.6662	22.2888	83.6531	14.0469
202	cyn-2	ZK520.5	0.150685	4.05039	5.11e-05	0.00431717	119.213	76.0034	133.179	76.2933	116.462	159.003	192.445	170.347	178.564	104.23	26.4073	175.09	14.0779
282	Y40H4A.2	Y39G10AR.16	0.182921	3.77302	0.000161282	0.00979408	18.7194	4.17601	24.9712	3.72162	15.7028	32.4496	37.9469	32.5972	34.6195	13.4582	9.30358	34.4033	2.56145
508	C33F10.12	C33F10.12	0.190198	3.30616	0.000945853	0.0320303	41.3797	25.0561	64.74	12.0953	41.874	72.4708	91.2533	87.2764	71.9722	37.029	19.8453	80.7432	9.97511
199	C24D10.1	C24D10.1	0.188239	4.063	4.84e-05	0.00416575	22.6603	11.6928	34.2197	9.30406	20.937	44.3478	56.0169	47.3185	45.552	19.7628	9.91573	48.3088	5.28157
287	ent-3	K02E11.1	0.190183	3.75836	0.000171028	0.0102611	40.3945	18.3745	59.1909	13.0257	44.4912	78.9607	94.8673	83.0703	82.9047	35.0953	19.1286	84.9508	6.87851
329	slc-25A21	R10E9.2	0.187844	3.63677	0.000276079	0.0144701	130.051	64.3106	211.792	53.0331	138.708	246.617	298.154	263.932	245.981	119.579	64.1518	263.671	24.4469
335	R10E9.2	R10D12.9.2	0.191165	-3.62185	0.000292509	0.0150772	130.051	64.3106	211.792	53.0331	138.708	246.617	298.154	263.932	245.981	119.579	64.1518	263.671	24.4469
261	cpb-2	C30B5.3	0.181965	3.82675	0.000129849	0.00853114	30.5422	18.3745	38.844	13.9561	36.6398	49.756	56.9204	59.9368	61.9508	27.6713	11.0459	57.141	5.33968
357	C17G10.3	C17G10.3	0.189726	3.58658	0.000335047	0.0164085	20.6899	9.18723	22.1966	5.58243	22.2456	35.6946	35.2364	36.8033	37.3527	15.9803	7.97398	36.2717	0.975698
271	K09F6.3	K09F6.3	0.179767	3.80286	0.000143033	0.00904698	78.8185	39.2545	93.4106	40.9378	94.2166	114.655	152.691	159.831	130.279	69.3276	27.3857	139.364	20.7332
295	kin-5	T13H10.1	0.190244	3.73543	0.000187391	0.0109267	34.4831	9.18723	35.1446	12.0953	30.097	54.0827	64.1484	63.0914	51.9293	24.2014	12.5719	58.3129	6.20568
368	Y18H1A.1	Y18H1A.1	0.181894	3.55901	0.000372258	0.0176742	21.6751	16.704	45.318	22.3297	37.9483	60.5726	55.1134	57.8337	52.8404	28.795	12.2012	56.59	3.34903
405	Y39G10AR.16	Y39G10AL.1a	0.148482	-3.4792	0.000502911	0.0217218	25.616	14.1984	46.2429	24.1905	39.2569	62.7359	65.9554	60.9883	58.3066	29.901	12.7684	61.9965	3.20682
47	F58D2.2	F58D2.2	0.169993	5.05105	4.39e-07	0.000168453	36.4536	32.5729	78.6129	45.5899	51.034	111.41	116.551	106.204	106.592	48.8526	18.1648	110.189	4.85771
177	ZK1010.5	ZK1010.5	0.184129	4.17777	2.94e-05	0.00283742	28.5717	14.1984	54.5666	27.9122	36.6398	75.7157	74.0869	70.452	77.4385	32.3777	14.7938	74.4233	2.98026
70	spe-46	W06D4.2	0.171739	4.82159	1.42e-06	0.000350858	39.4093	19.2097	46.2429	26.0514	39.2569	75.7157	76.7974	78.8642	68.3281	34.034	11.0534	74.9263	4.58868
35	ZK354.8	ZK354.8	0.179179	5.19744	2.02e-07	0.000103286	20.6899	14.1984	32.37	13.9561	26.1713	53.001	60.5344	60.9883	47.3741	21.4771	7.9192	55.4745	6.52531
241	tbx-34	Y47D3A.10	0.18737	3.92395	8.71e-05	0.00625138	12.808	6.68162	19.422	10.2345	14.3942	27.0413	30.7189	33.6487	26.4202	12.7081	4.75307	29.4573	3.37742
214	snf-2	F55H12.1	0.191276	4.00973	6.08e-05	0.00485637	13.7932	6.68162	30.5203	7.44324	13.0856	41.1028	38.8504	44.164	36.4416	14.3048	9.61619	40.1397	3.28939
166	C50C3.2	C50C3.2	0.180611	4.22462	2.39e-05	0.00251243	54.1877	28.3969	84.162	31.6338	54.9597	108.165	109.323	114.616	114.791	50.668	22.4219	111.724	3.47363
198	nep-8	F18A12.4	0.183392	4.0666	4.77e-05	0.00415932	20.6899	12.528	35.1446	13.9561	23.5541	48.6744	49.6924	45.2155	44.641	21.1745	9.05439	47.0558	2.50264
205	C08F11.10	C08F11.10	0.186959	4.04083	5.33e-05	0.00445838	21.6751	11.6928	43.4683	16.7473	23.5541	56.246	57.8239	54.6792	52.8404	23.4275	12.1145	55.3974	2.13403
65	B0280.11	B0280.11	0.183838	4.86901	1.12e-06	0.000294763	16.7489	11.6928	24.0463	7.44324	18.3199	38.9395	41.5609	43.1124	40.9968	15.6502	6.36089	41.1524	1.72527
66	clec-79	F47C12.4	0.188124	4.87933	1.06e-06	0.000294763	36.4536	20.0449	64.74	16.7473	45.7997	114.655	117.455	101.998	94.7482	36.7571	19.6507	107.214	10.6903
76	C17H12.12	C17H12.12	0.186346	4.74819	2.05e-06	0.000455915	57.1434	24.2209	74.9135	22.3297	54.9597	131.962	136.428	119.874	116.613	46.7134	22.7624	126.219	9.48231
88	F52H3.6	F52H3.6	0.18082	4.59747	4.28e-06	0.000822648	45.3206	21.7153	60.1157	23.2601	48.4168	91.9405	101.192	95.6886	87.4599	39.7657	16.7188	94.0702	5.81859
187	F21H7.5	F21H7.5	0.186839	4.11159	3.93e-05	0.00359683	129.065	49.2769	172.948	53.9635	125.622	256.352	262.918	271.293	224.116	106.175	53.2078	253.67	20.6294
316	C45G9.9	C45G9.9	0.191396	3.67361	0.000239151	0.013086	41.3797	16.704	68.4395	12.0953	48.4168	97.3488	104.806	103.049	86.5489	37.4071	23.2879	97.9382	8.23308
313	gsp-3	W09C3.6	0.189529	3.68741	0.000226551	0.0125065	89.6561	43.4305	176.648	47.4507	119.079	245.535	199.673	238.696	204.073	95.2529	55.2149	221.994	23.47
373	T08B6.9	T08B6.9	0.190153	3.54822	0.000387846	0.0181551	19.7046	8.35202	31.4452	9.30406	23.5541	44.3478	39.7539	48.37	37.3527	18.472	9.77389	42.4561	4.89557
511	catp-4	C01G12.8	0.181075	3.29673	0.000978174	0.0329752	129.065	67.6514	209.943	75.3629	126.931	210.922	214.129	253.417	229.582	121.791	56.8698	227.013	19.3965
294	T22C1.8	T22C1.8	0.190298	3.73753	0.000185838	0.0109043	37.4388	13.3632	66.5897	22.3297	48.4168	83.2873	93.9638	97.7916	89.282	37.6277	21.0834	91.0812	6.25356
480	W03F11.4	W03F11.4	0.188717	3.3482	0.000813397	0.0293562	55.173	21.7153	99.8846	39.077	74.5881	120.064	126.49	126.183	116.613	58.0876	30.4635	122.337	4.82927
389	K06A5.2	K06A5.2	0.184672	3.51169	0.000445269	0.02002	201.972	71.8274	240.463	84.6669	141.325	309.353	319.838	283.911	290.622	148.051	73.0074	300.931	16.5768
589	F40F9.3	F40F9.3	0.191374	3.1387	0.00169702	0.0487899	46.3059	10.8576	49.9423	13.0257	30.097	68.1442	66.8589	66.2459	70.1501	30.0457	18.1531	67.8498	1.72555
133	F41H10.1	F41H10.1	0.184594	4.36388	1.28e-05	0.00162186	102.464	40.9249	123.006	43.7291	61.5025	197.943	188.831	175.604	155.788	74.3253	36.6666	179.541	18.2996
223	nspd-4	T23B7.1	0.188923	4.00264	6.26e-05	0.00486994	63.0548	25.0561	73.0637	19.5385	36.6398	116.819	108.42	112.513	91.1041	43.4706	23.5467	107.214	11.274
126	cyc-2.2	ZC116.2	0.184036	4.40131	1.08e-05	0.00146687	70.9367	27.5617	85.0869	31.6338	47.1083	125.472	118.358	138.801	122.99	52.4655	24.9409	126.405	8.77383
248	ZK892.3	ZK892.3	0.191401	3.87638	0.000106023	0.00732696	13.7932	5.01121	15.7226	2.79122	7.85138	23.7964	26.2015	28.3911	23.6871	9.03393	5.56644	25.519	2.23892
507	F47B3.7	F47B3.7	0.191242	3.30849	0.000938002	0.0318801	36.4536	10.8576	42.5434	12.0953	26.1713	78.9607	55.1134	58.8853	44.641	25.6242	14.1855	59.4001	14.3653
290	acdh-8	K05F1.3	0.185605	3.75036	0.000176584	0.0104601	83.7447	46.7713	131.33	41.8683	64.1196	187.126	166.244	171.398	113.88	73.5667	36.236	159.662	31.7874
451	C17H12.5	C17H12.5	0.18346	3.39228	0.000693127	0.0266661	35.4683	21.7153	41.6186	13.9561	26.1713	62.7359	53.3064	58.8853	42.8189	27.7859	10.9668	54.4366	8.65865
40	C50F2.5	C50F2.5	0.178905	5.09516	3.48e-07	0.0001548	22.6603	13.3632	29.5954	15.8169	19.6284	58.4093	47.8854	58.8853	40.9968	20.2129	6.33653	51.5442	8.67284
195	C10H11.7	C10H11.7	0.190275	4.08199	4.47e-05	0.0039514	16.7489	6.68162	21.2717	8.37365	9.15994	41.1028	29.8154	36.8033	25.5091	12.4472	6.26536	33.3077	6.97607
315	C46E10.1	C46E10.1	0.179689	3.68381	0.000229771	0.0126097	22.6603	17.5392	34.2197	14.8865	28.7884	56.246	43.3679	46.267	40.0858	23.6188	7.95671	46.4917	6.97591
585	F44D12.6	F44D12.6	0.186417	3.14173	0.00167952	0.0485862	4.92616	1.6704	14.7977	2.79122	5.23425	20.5514	14.456	18.9274	14.5767	5.88395	5.19889	17.1279	3.08797
165	F02E9.3	F02E9.3	0.1833	4.22179	2.42e-05	0.00251243	33.4979	22.5505	36.9943	14.8865	18.3199	65.9808	65.9554	62.0398	40.0858	25.2498	9.60042	58.5155	12.4252
67	msp-45	F58A6.8	0.183127	4.87294	1.1e-06	0.000294763	136.947	70.157	170.174	64.198	66.7367	294.21	289.119	281.808	194.963	101.643	48.8743	265.025	46.9847
174	F58A6.9	F58A6.9	0.185419	4.18989	2.79e-05	0.00276656	28.5717	16.704	34.2197	14.8865	11.7771	54.0827	58.7274	51.5246	39.1748	21.2318	9.65293	50.8774	8.35198
56	htas-1	ZK1251.1	0.188751	4.92098	8.61e-07	0.000262648	27.5865	11.6928	43.4683	17.6777	13.0856	69.2258	77.7009	70.452	59.2176	22.7022	13.1721	69.1491	7.60416
93	T22C1.9	T22C1.9	0.188051	4.56796	4.93e-06	0.000892198	14.7785	8.35202	25.896	12.0953	9.15994	42.1845	41.5609	41.0094	30.9754	14.0563	7.08976	38.9325	5.32645
58	F38H4.6	F38H4.6	0.187681	4.92418	8.47e-07	0.000262648	5.91139	0.835202	7.39886	1.86081	0	21.6331	18.07	17.8759	14.5767	3.20125	3.26373	18.0389	2.88286
134	ssp-34	ZC168.6	0.190859	4.36403	1.28e-05	0.00162186	64.04	30.9025	83.2372	22.3297	19.6284	150.35	131.007	125.131	111.147	44.0276	28.1792	129.409	16.257
344	msp-57	R13H9.2	0.190339	3.60564	0.000311389	0.0157458	152.711	81.8498	216.417	72.5716	48.4168	353.701	335.198	341.745	294.266	114.393	68.9892	331.227	25.8041
30	C07G1.6	C07G1.6	0.189977	5.3317	9.73e-08	5.67e-05	8.86708	8.35202	16.6474	2.79122	10.4685	35.6946	30.7189	38.9063	29.1533	9.42525	4.96795	33.6183	4.49506
110	mpz-3	F18C5.4	0.189771	4.46907	7.86e-06	0.00121143	7.88185	10.0224	15.7226	4.65203	6.54282	25.9597	25.298	28.3911	24.5981	8.96434	4.25514	26.0617	1.64945
196	ugt-41	F10D2.11	0.118299	4.06957	4.71e-05	0.00414551	366.506	266.43	377.342	270.748	283.958	446.723	438.197	511.04	424.545	312.997	54.3145	455.126	38.3788
402	F56D6.13	F56D6.13	0.187022	3.48869	0.000485401	0.0211425	15.7637	5.01121	19.422	3.72162	1.30856	27.0413	27.105	37.8548	25.5091	9.04542	8.02006	29.3776	5.69945
123	amt-1	C05E11.4	0.184363	4.40255	1.07e-05	0.00146687	83.7447	78.509	121.156	39.077	39.2569	171.983	171.665	214.511	146.678	72.3488	34.4676	176.209	28.1522
225	scrm-5	K08D10.8	0.188643	3.99045	6.59e-05	0.00508472	20.6899	13.3632	28.6706	7.44324	11.7771	41.1028	41.5609	45.2155	33.7085	16.3888	8.36341	40.3969	4.82378
305	C03C11.1	C03C11.1	0.191363	3.70874	0.000208297	0.0117551	14.7785	6.68162	11.0983	1.86081	10.4685	24.878	20.7805	32.5972	20.0429	8.97754	4.90639	24.5746	5.75575
447	moa-1	R155.2	0.179825	3.39678	0.000681847	0.0264503	49.2616	23.3857	41.6186	23.2601	52.3425	68.1442	66.8589	88.3279	59.2176	37.9737	13.9326	70.6371	12.4346
147	F46A9.1	F46A9.1	0.191375	4.30276	1.69e-05	0.00194428	21.6751	10.8576	8.32372	3.72162	11.7771	24.878	43.3679	49.4216	27.3312	11.271	6.60211	36.2497	12.0142
86	D1081.5	D1081.5	0.18867	4.61756	3.88e-06	0.00076261	15.7637	8.35202	8.32372	5.58243	15.7028	23.7964	32.5259	32.5972	30.0643	10.7449	4.69062	29.746	4.13751
109	clec-119	F47F6.5	0.190594	4.47665	7.58e-06	0.001179	12.808	7.51682	9.24858	2.79122	11.7771	21.6331	26.2015	32.5972	23.6871	8.82834	3.96473	26.0297	4.76025
94	Y43F8C.9	Y43C5A.1.1	0.189362	4.56185	5.07e-06	0.000909705	15.7637	10.8576	15.7226	7.44324	10.4685	22.7147	32.5259	27.3396	20.0429	12.0511	3.62024	25.6558	5.48296
206	pck-3	H04M03.1	0.189926	4.04074	5.33e-05	0.00445838	40.3945	17.5392	41.6186	13.0257	15.7028	55.1643	83.1218	72.5551	54.6624	25.6562	14.1112	66.3759	13.9226
381	acp-3	F14E5.3	0.191125	3.5311	0.000413828	0.0189721	18.7194	7.51682	20.3469	2.79122	13.0856	23.7964	43.3679	36.8033	30.0643	12.492	7.41096	33.508	8.45087
79	F27C8.5	F27C8.5	0.18547	4.69794	2.63e-06	0.000544845	31.5274	15.8688	41.6186	14.8865	27.4798	56.246	87.6393	74.6581	57.3956	26.2762	11.2077	68.9847	15.0196
183	F08H9.2	F08H9.2	0.188455	4.13686	3.52e-05	0.00331799	38.424	18.3745	53.6417	15.8169	37.9483	65.9808	102.999	91.4825	67.417	32.8411	15.7244	81.9698	18.2587
369	F58G1.3	F58G1.3	0.190445	3.55507	0.000377884	0.0178505	35.4683	13.3632	49.9423	13.9561	27.4798	56.246	82.2183	68.349	55.5735	28.042	15.4027	65.5967	12.54
412	smz-2	T21G5.4	0.184103	3.45627	0.000547703	0.0232793	120.198	54.2881	147.052	50.2419	98.1422	164.411	233.103	196.635	154.877	93.9846	41.8624	187.256	35.4032
410	F32H2.7	F32H2.7	0.189473	3.46516	0.000529917	0.0226264	56.1582	27.5617	78.6129	20.4689	53.6511	95.1855	139.139	105.152	78.3495	47.2906	23.499	104.457	25.6312
439	M162.7	M162.7	0.191276	3.4102	0.00064915	0.025664	28.5717	10.8576	48.0926	13.9561	31.4055	55.1643	84.9288	67.2975	45.552	26.5767	14.9716	63.2357	16.9799
276	F35E2.9	F35E2.9	0.181651	3.78504	0.000153681	0.00952672	26.6012	15.0336	31.4452	17.6777	24.8627	43.2661	61.4379	50.4731	34.6195	23.1241	6.69836	47.4492	11.3567
415	W01B6.2	W01B6.2	0.188385	3.44477	0.00057155	0.0239653	46.3059	19.2097	53.6417	19.5385	45.7997	76.7974	101.192	83.0703	53.7514	36.8991	16.2967	78.7027	19.5877
544	C28D4.5	C28D4.5	0.190301	3.24019	0.00119451	0.0376493	30.5422	10.8576	33.2949	13.0257	24.8627	46.5111	60.5344	56.7822	30.0643	22.5166	10.1501	48.473	13.629
355	snf-5	Y46G5A.30	0.190486	3.59178	0.000328422	0.016174	20.6899	10.8576	40.6937	13.0257	23.5541	45.4294	55.1134	67.2975	38.2637	21.7642	11.811	51.526	12.5786
497	F40G12.10	F40G12.10	0.189837	3.32028	0.000899275	0.0312034	21.6751	10.8576	41.6186	19.5385	30.097	45.4294	61.4379	69.4005	37.3527	24.7574	11.6485	53.4051	14.625
328	ZK1053.2	ZK1053.2	0.191095	3.6371	0.000275726	0.0144701	32.5126	7.51682	45.318	18.6081	28.7884	62.7359	67.7624	80.9672	51.9293	26.5488	14.3016	65.8487	12.0509
443	W09D6.4	W09D6.4	0.189762	3.40539	0.000660692	0.0258446	21.6751	10.0224	41.6186	4.65203	18.3199	48.6744	64.1484	66.2459	37.3527	19.2576	14.1893	54.1053	13.6431
272	comp-1	F37E3.3	0.190317	3.80176	0.000143674	0.0090568	25.616	11.6928	35.1446	9.30406	18.3199	38.9395	52.4029	64.1429	42.8189	20.0155	10.5727	49.5761	11.2395
454	Y69E1A.8	Y69E1A.8	0.190416	3.38806	0.000703897	0.0269006	11.8228	5.01121	17.5723	2.79122	9.15994	16.2248	28.9119	33.6487	21.865	9.27149	5.8217	25.1626	7.67747
302	K02F6.3	K02F6.3	0.176938	3.71169	0.000205884	0.011748	85.7151	43.4305	105.434	43.7291	75.8967	118.982	137.332	162.986	126.635	70.841	27.064	136.484	19.2043
400	nhx-2	B0495.4	0.0913731	3.48945	0.000484022	0.0211425	1059.12	897.007	1142.2	847.6	1016.75	1161.7	1309.17	1342.79	1207.13	992.537	119.95	1255.2	84.9301
84	msp-65	ZK354.1	0.189891	4.63815	3.52e-06	0.000705328	31.5274	10.0224	44.3932	22.3297	14.3942	62.7359	79.5079	87.2764	62.8618	24.5334	13.7981	73.0955	12.3054
178	F10C1.3	F10C1.3	0.191392	4.1797	2.92e-05	0.00283742	8.86708	4.17601	13.8729	4.65203	5.23425	19.4698	25.298	27.3396	18.2208	7.36045	4.08284	22.582	4.42407
274	C05C12.5	C05C12.5	0.191133	3.79196	0.000149465	0.00932735	20.6899	8.35202	43.4683	19.5385	19.6284	43.2661	67.7624	74.6581	46.4631	22.3354	12.8452	58.0374	15.5239
472	C54D10.4	C54D10.4	0.191382	3.37135	0.000748011	0.0274747	9.85231	2.50561	14.7977	7.44324	7.85138	17.3065	23.491	25.2365	18.2208	8.49005	4.44296	21.0637	3.89457
46	clec-153	F10F2.8	0.17958	5.0536	4.34e-07	0.000168453	21.6751	13.3632	30.5203	14.8865	22.2456	41.1028	54.2099	62.0398	51.0183	20.5381	6.84237	52.0927	8.66718
176	F17C8.7	F17C8.7	0.172655	4.18379	2.87e-05	0.00281542	21.6751	23.3857	34.2197	17.6777	24.8627	43.2661	50.5959	57.8337	44.641	24.3642	6.1294	49.0842	6.64409
237	kin-24	K07F5.4	0.190729	3.93846	8.2e-05	0.00600063	6.89662	6.68162	15.7226	1.86081	7.85138	17.3065	28.9119	32.5972	20.0429	7.8026	5.00277	24.7146	7.2217
301	pgp-9	C47A10.1	0.124893	3.71466	0.000203477	0.0116821	380.299	521.166	610.406	416.822	579.694	643.584	713.764	799.157	734.299	501.677	100.276	722.701	64.082
532	jmjd-1.1	F43G6.6	0.183153	3.25543	0.00113222	0.0364242	7.88185	3.34081	16.6474	0.930406	11.7771	11.8982	32.5259	33.6487	26.4202	8.11551	6.33796	26.1233	10.0011
533	C55C3.4	C55C3.4	0.191327	3.25638	0.00112843	0.0364242	6.89662	8.35202	15.7226	6.51284	15.7028	15.1431	32.5259	29.4426	20.0429	10.6374	4.68362	24.2887	8.08462
370	Y59E9AL.6	Y59E9AL.6	0.18794	3.55564	0.000377063	0.0178505	43.3502	35.9137	86.9366	27.9122	81.1309	109.247	149.077	132.492	85.6378	55.0487	27.0948	119.113	27.6573
90	spch-2	C10G11.9	0.187486	4.5872	4.49e-06	0.000838204	17.7342	9.18723	22.1966	11.1649	28.7884	41.1028	57.8239	53.6277	36.4416	17.8142	8.03559	47.249	10.1175
239	Y67A6A.1	Y67A6A.1	0.191063	3.93022	8.49e-05	0.00616176	3.94093	3.34081	9.24858	3.72162	10.4685	16.2248	20.7805	23.1335	13.6656	6.14409	3.42487	18.4511	4.28984
421	F26D2.10	F26D2.10	0.191095	3.43495	0.000592665	0.0244658	19.7046	10.0224	39.7689	11.1649	36.6398	46.5111	59.6309	55.7307	57.3956	23.4601	14.0136	54.8171	5.76326
494	C36H8.1	C36H8.1	0.191399	3.32241	0.000892445	0.0311838	11.8228	10.0224	30.5203	6.51284	30.097	36.7762	46.9819	38.9063	47.3741	17.7951	11.5827	42.5096	5.46261
535	R13H9.6	R13H9.6	0.190116	3.2534	0.00114033	0.036559	7.88185	6.68162	19.422	1.86081	18.3199	25.9597	33.4294	24.185	29.1533	10.8332	7.6855	28.1819	4.05765
483	C48B6.4	C48B6.4	0.167094	3.3453	0.000821941	0.0294639	33.4979	43.4305	58.266	39.077	69.3539	72.4708	98.4813	77.8127	75.6164	48.7251	14.7442	81.0953	11.7962
404	col-147	T06E4.4	0.149795	3.48018	0.000501084	0.0216931	752.717	566.267	934.106	486.602	947.4	991.876	1370.61	1112.51	1123.31	737.418	209.293	1149.58	158.942
536	col-79	C09G5.3	0.189695	3.25277	0.00114286	0.0365773	16.7489	10.0224	23.1214	9.30406	28.7884	31.3679	49.6924	32.5972	32.7975	17.597	8.40585	36.6138	8.74198
286	C09H5.7	C09H5.7	0.18897	3.76352	0.000167538	0.0100841	5.91139	3.34081	4.62429	2.79122	7.85138	19.4698	23.491	9.4637	10.9325	4.90382	2.04252	15.8392	6.74421
436	ZK666.8	ZK666.8	0.182096	3.41858	0.000629486	0.0251947	2.95569	0.835202	4.62429	3.72162	3.92569	18.3881	13.5525	5.25761	9.11041	3.2125	1.45589	11.5772	5.66605
550	csp-2	Y73B6BL.7	0.191288	3.22519	0.00125888	0.0392143	8.86708	5.01121	9.24858	5.58243	19.6284	32.4496	23.491	18.9274	16.3987	9.66755	5.88229	22.8167	7.06079
363	dhhc-13	H32C10.3	0.191044	3.57523	0.000349924	0.0168714	5.91139	5.01121	12.948	2.79122	9.15994	27.0413	18.9735	13.6698	19.1319	7.16435	3.96116	19.7041	5.51087
365	C01G12.9	C01G12.9	0.191076	3.56765	0.000360196	0.0172395	5.91139	3.34081	11.0983	3.72162	7.85138	22.7147	18.07	12.6183	16.3987	6.3847	3.19962	17.4504	4.18539
591	ZC581.10	ZC581.10	0.187514	3.13463	0.00172069	0.0492429	3.94093	2.50561	7.39886	0.930406	9.15994	15.1431	12.649	10.5152	13.6656	4.78715	3.41827	12.9932	1.94364
132	ttbk-2	F36H12.8	0.190026	4.3734	1.22e-05	0.00158508	13.7932	7.51682	14.7977	6.51284	23.5541	45.4294	39.7539	26.2881	33.7085	13.235	6.83965	36.295	8.21037
146	F56A11.6	F56A11.6	0.16481	4.31037	1.63e-05	0.00190065	49.2616	34.2433	63.8152	35.3554	60.1939	103.839	99.3848	76.7612	90.193	48.5739	13.6738	92.5444	11.9582
124	F26A3.4	F26A3.4	0.148694	4.39821	1.09e-05	0.00146687	687.692	474.395	683.47	607.555	660.824	1611.66	906.209	994.74	830.869	622.787	88.8736	1085.87	356.869
395	F45E1.4	F45E1.4	0.125261	3.50031	0.000464725	0.0204995	185.224	149.501	158.151	169.334	193.667	302.863	217.743	235.541	210.45	171.175	18.3442	241.649	42.1477
473	B0511.11	B0511.11	0.189456	3.37024	0.000751021	0.027531	128.08	47.6065	113.757	48.3811	88.9823	299.618	168.051	157.728	113.88	85.3615	36.8691	184.819	80.0546
514	R13A1.3	R13A1.3	0.190181	3.29373	0.000988667	0.033179	6.89662	1.6704	11.0983	5.58243	7.85138	25.9597	16.263	15.7728	12.7546	6.61983	3.43595	17.6875	5.72881
228	T22B7.3	T22B7.3	0.162901	3.97282	7.1e-05	0.00538727	74.8776	80.1794	68.4395	61.4068	74.5881	190.371	121.972	115.667	91.1041	71.8983	7.18895	129.779	42.5332
563	T16G1.13	T16G1.13	0.189873	3.19357	0.00140527	0.0425665	10.8375	8.35202	3.69943	3.72162	7.85138	28.123	18.9735	16.8244	9.11041	6.8924	3.11702	18.2578	7.82227
547	Y38H8A.4	Y38H8A.4	0.189442	3.22817	0.00124586	0.0389389	24.6308	15.0336	28.6706	12.0953	14.3942	51.9194	48.7889	36.8033	22.776	18.9649	7.24294	40.0719	13.2436
455	F55D12.6	F55D12.6	0.190963	3.3854	0.000710738	0.0270646	23.6456	8.35202	22.1966	7.44324	7.85138	53.001	36.1399	38.9063	19.1319	13.8978	8.25931	36.7948	13.8985
478	B0244.9	B0244.9	0.185844	3.35651	0.000789331	0.0285983	9.85231	5.84642	9.24858	0.930406	2.61713	23.7964	19.877	22.082	8.19937	5.69897	3.94045	18.4887	7.04464
474	cdh-10	C45G7.5	0.184408	3.36948	0.000753092	0.0275528	31.5274	61.805	40.6937	21.3993	45.7997	111.41	64.1484	80.9672	61.9508	40.245	15.2237	79.6192	22.8328
581	flp-34	R09A1.5	0.18471	3.14905	0.001638	0.0476927	10.8375	31.7377	23.1214	17.6777	22.2456	50.8377	31.6224	38.9063	40.0858	21.124	7.67441	40.3631	7.92287
377	T21D12.14	T21D12.14	0.19037	3.54129	0.000398176	0.0184815	1.97046	6.68162	8.32372	6.51284	2.61713	19.4698	10.842	14.7213	17.3098	5.22115	2.77377	15.5857	3.71072
462	ZK546.4	ZK546.4	0.189133	3.37807	0.000729971	0.0273505	8.86708	14.1984	18.4972	8.37365	7.85138	30.2863	19.877	26.2881	25.5091	11.5575	4.64338	25.4901	4.2875
89	far-7	K01A2.2a	0.168501	4.59178	4.39e-06	0.00083675	23.6456	26.7265	33.2949	25.121	23.5541	68.1442	45.1749	59.9368	48.2852	26.4684	4.0294	55.3853	10.6171
426	Y4C6A.4	Y4C6A.4	0.188369	3.42902	0.000605758	0.0247327	4.92616	6.68162	5.54915	1.86081	1.30856	17.3065	10.842	12.6183	10.9325	4.06526	2.35836	12.9248	3.03317
125	lact-4	M05D6.4	0.147315	4.39503	1.11e-05	0.00146687	232.515	278.122	221.041	334.946	403.037	544.072	558.362	533.122	392.659	293.932	75.6989	507.054	76.9603
571	abt-4	Y39D8C.1	0.116075	3.17061	0.00152121	0.0450544	475.867	537.035	632.603	554.522	723.635	818.811	642.387	847.527	795.339	584.732	95.6884	776.016	91.6066
453	Y39B6A.30	Y39B6A.30	0.182776	3.38763	0.00070499	0.0269006	26.6012	15.8688	38.844	18.6081	43.1826	56.246	51.4994	60.9883	50.1072	28.621	12.0779	54.7102	4.94199
484	ssq-4	T28H11.1	0.182859	3.34294	0.000828951	0.029631	155.667	65.1458	168.324	72.5716	196.284	265.005	236.717	266.035	239.604	131.599	59.1871	251.84	15.8458
325	C09B9.7	C09B9.7	0.188869	3.6511	0.000261121	0.013881	9.85231	11.6928	14.7977	5.58243	20.937	32.4496	23.491	28.3911	28.2423	12.5725	5.74349	28.1435	3.66332
200	F58D5.7	F58D5.7	0.185723	4.06454	4.81e-05	0.00416575	23.6456	15.8688	36.9943	12.0953	39.2569	58.4093	55.1134	58.8853	61.9508	25.5722	12.2191	58.5897	2.79889
403	abt-5	Y53C10A.9	0.167272	3.48131	0.000498969	0.0216518	32.5126	30.0673	52.7169	33.4946	58.8853	70.3075	66.8589	71.5035	73.7943	41.5353	13.263	70.616	2.89255
263	F37A8.2	F37A8.2	0.190207	3.82298	0.000131846	0.00860183	7.88185	8.35202	11.0983	5.58243	9.15994	24.878	16.263	23.1335	20.0429	8.41491	2.00416	21.0793	3.78247
467	F19B6.3	F19B6.3	0.188049	3.37415	0.000740443	0.0274125	3.94093	2.50561	4.62429	2.79122	5.23425	12.9798	8.13149	13.6698	10.9325	3.81926	1.16701	11.4284	2.48639
11	M05D6.3	M05D6.3	0.172769	6.59094	4.37e-11	7.11e-08	31.5274	15.0336	20.3469	31.6338	32.7141	94.1038	74.9904	79.9157	65.5949	26.2512	8.051	78.6512	11.8919
149	F35C11.2	F35C11.2	0.189887	4.29453	1.75e-05	0.002004	12.808	5.84642	8.32372	5.58243	10.4685	27.0413	22.5875	24.185	20.0429	8.60582	3.0807	23.4642	2.93198
482	F30A10.12	F30A10.12	0.189861	3.34504	0.000822697	0.0294639	5.91139	0.835202	14.7977	8.37365	9.15994	23.7964	23.491	22.082	16.3987	7.81558	5.07988	21.442	3.4441
523	F57F4.1	F57F4.1	0.190898	3.26802	0.00108301	0.0354943	22.6603	15.8688	60.1157	16.7473	35.3312	78.9607	69.5694	71.5035	49.1962	30.1447	18.4694	67.3075	12.735
559	T23F11.2	T23F11.2	0.19114	3.20195	0.00136501	0.0417537	13.7932	6.68162	36.9943	13.0257	30.097	54.0827	50.5959	59.9368	30.9754	20.1184	12.7987	48.8977	12.5544
28	T19D2.1	T19D2.1	0.136783	5.4007	6.64e-08	4.13e-05	77.8333	71.8274	115.607	92.1102	103.376	160.085	177.989	178.759	153.966	92.1509	17.9879	167.7	12.5802
157	spe-15	F47G6.4a	0.115916	4.24307	2.2e-05	0.00240582	201.972	196.273	262.66	222.367	290.501	338.557	349.654	355.415	323.419	234.755	40.6059	341.761	14.0878
87	ife-1	F53A2.6a	0.0959636	4.60839	4.06e-06	0.000788716	285.717	305.684	369.943	296.799	349.386	465.111	422.837	468.979	428.189	321.506	36.2803	446.279	24.1295
138	hasp-2	Y18H1A.10	0.175649	4.34667	1.38e-05	0.00170798	13.7932	23.3857	32.37	21.3993	34.0226	59.4909	54.2099	51.5246	46.4631	24.9942	8.31997	52.9221	5.43077
516	C29F5.3	C29F5.3	0.190834	3.2788	0.00104251	0.0347535	2.95569	5.84642	8.32372	2.79122	7.85138	14.0615	15.3595	14.7213	12.7546	5.55368	2.61816	14.2242	1.11389
341	B0205.13	B0205.14	0.165003	1.5461	0.000411	0.015504	11.8228	10.0224	6.474	2.79122	3.92569	17.3065	15.3595	14.7213	13.6656	7.00722	3.86768	15.2632	1.5308
452	B0410.3	B0410.3	0.116679	3.3905	0.000697658	0.0267302	282.761	211.306	218.266	219.576	183.199	330.986	278.277	312.302	293.355	223.022	36.4912	303.73	22.8898
567	nspa-5	ZC412.6	0.191182	3.18598	0.00144263	0.0432071	37.4388	15.8688	14.7977	12.0953	6.54282	42.1845	36.1399	44.164	34.6195	17.3487	11.797	39.277	4.61406
390	F34D10.8	F34D10.8	0.180666	3.51058	0.000447131	0.0200553	51.232	34.2433	62.8903	28.8426	23.5541	89.7772	90.3498	66.2459	66.506	40.1525	16.4172	78.2197	13.6784
95	gsto-1	C29E4.7	0.135679	4.55417	5.26e-06	0.000934598	219.707	155.348	213.642	147.934	136.091	303.945	313.514	274.447	264.202	174.544	39.1266	289.027	23.4592
111	Y71G12B.27	Y71G12B.27	0.188495	4.45408	8.43e-06	0.00128861	21.6751	13.3632	20.3469	7.44324	7.85138	45.4294	45.1749	31.5457	32.7975	14.136	6.71378	38.7369	7.59887
115	W03D8.8	W03D8.8	0.159411	4.4413	8.94e-06	0.00132415	137.932	104.4	119.307	77.2237	62.811	213.086	192.445	164.038	188.585	100.335	30.5458	189.538	20.1174
384	ZK84.5	ZK84.5	0.190639	3.5253	0.000422998	0.0192505	11.8228	4.17601	9.24858	4.65203	1.30856	22.7147	18.9735	15.7728	14.5767	6.24159	4.22255	18.0094	3.64488
292	clec-117	B0432.12	0.187724	3.74782	0.000178378	0.0105327	9.85231	1.6704	5.54915	1.86081	3.92569	21.6331	17.1665	12.6183	11.8435	4.57167	3.355	15.8153	4.53387
522	C55B7.10	C55B7.10	0.190447	3.26843	0.00108148	0.0354943	18.7194	5.84642	16.6474	2.79122	9.15994	36.7762	31.6224	22.082	20.9539	10.6329	6.85817	27.8586	7.63182
68	mpz-4	H06H21.9	0.184813	4.87002	1.12e-06	0.000294763	15.7637	8.35202	13.8729	11.1649	15.7028	44.3478	37.0434	29.4426	28.2423	12.9712	3.18873	34.769	7.48097
163	ssp-19	C55C2.2	0.186115	4.22182	2.42e-05	0.00251243	12.808	11.6928	12.948	8.37365	10.4685	32.4496	30.7189	22.082	24.5981	11.2582	1.89674	27.4622	4.92038
212	B0273.1a	B0273.1a	0.17671	4.01498	5.95e-05	0.00484413	23.6456	20.8801	23.1214	13.0257	23.5541	48.6744	47.8854	38.9063	33.7085	20.8454	4.51408	42.2937	7.23787
583	F26C11.1	F26C11.1	0.171362	3.14586	0.00165601	0.0480553	65.0253	49.2769	71.214	40.0074	37.9483	60.5726	98.4813	105.152	90.193	52.6944	14.8754	88.5998	19.6612
463	ZC412.10	ZC412.10	0.165399	3.37744	0.00073164	0.0273581	71.9219	50.9473	62.8903	35.3554	43.1826	76.7974	98.4813	101.998	77.4385	52.8595	14.7282	88.6787	13.4288
526	Y47D3A.13	Y47D3A.13	0.190269	3.25757	0.00112371	0.0364016	54.1877	23.3857	61.9655	20.4689	20.937	58.4093	97.5778	89.3794	69.2391	36.189	20.1993	78.6514	17.9966
408	F54C1.8	F54C1.8	0.186937	3.46912	0.000522166	0.0223979	13.7932	10.8576	19.422	9.30406	9.15994	25.9597	22.5875	28.3911	29.1533	12.5074	4.29109	26.5229	2.95602
427	nhr-156	C17E7.1	0.164839	3.42772	0.000608672	0.0247974	66.0105	59.2994	92.4858	47.4507	43.1826	87.6139	104.806	117.771	106.592	61.6858	19.481	104.196	12.4545
122	F53B6.7	F53B6.7	0.168878	4.41464	1.01e-05	0.00141949	29.5569	28.3969	44.3932	23.2601	26.1713	49.756	61.4379	67.2975	67.417	30.3557	8.20643	61.4771	8.29746
235	F14D2.19	F14D2.19	0.155468	3.94607	7.94e-05	0.00585906	66.9957	73.4978	104.509	56.7547	60.1939	107.084	114.744	137.749	137.567	72.3902	19.0732	124.286	15.7546
171	flp-15	ZK525.1	0.163724	4.20247	2.64e-05	0.00266285	75.8628	92.7075	97.11	55.8243	41.874	128.717	144.56	134.595	141.211	72.6757	23.6705	137.271	7.04719
245	har-1	C16C10.11	0.0665462	3.88585	0.000101974	0.00711158	2769.49	2642.58	2756.08	2507.44	2278.21	2984.28	3030.33	3212.4	3249.68	2590.76	204.076	3119.17	131.419
406	K11G9.3	K11G9.3	0.14542	3.47353	0.000513669	0.0221352	201.972	152.007	225.665	120.953	138.708	253.107	268.339	263.932	242.337	167.861	44.1774	256.929	11.6444
422	T23G11.1	T23G11.1	0.174516	3.43099	0.00060139	0.0247023	174.386	112.752	214.567	77.2237	104.685	249.862	270.146	235.541	229.582	136.723	56.168	246.283	18.0421
204	ugt-64	C07G3.9.2	0.171891	4.05144	5.09e-05	0.00431717	57.1434	45.9361	62.8903	28.8426	27.4798	91.9405	91.2533	85.1733	81.9937	44.4585	16.0854	87.5902	4.81339
185	nspd-2	K07F5.5	0.18824	4.12061	3.78e-05	0.00352528	150.74	56.7938	133.179	44.6595	53.6511	228.229	232.199	211.356	200.429	87.8048	50.0236	218.053	14.8224
226	C10C5.3	C10C5.3	0.152676	3.97983	6.9e-05	0.0052737	802.964	506.968	746.36	386.118	440.986	1021.08	1000.17	924.288	955.682	576.679	186.803	975.306	43.595
560	F40H6.1	F40H6.1	0.19116	3.20104	0.00136932	0.041817	32.5126	10.8576	36.0694	11.1649	7.85138	42.1845	65.9554	45.2155	40.0858	19.6912	13.4494	48.3603	11.9176
503	msp-79	T13F2.10	0.1906	3.31007	0.000932721	0.0318691	66.9957	25.8913	79.5377	27.9122	22.2456	101.675	123.779	86.2249	85.6378	44.5165	26.6946	99.3293	17.9117
520	D2062.6	D2062.6	0.191336	3.27282	0.00106479	0.0352269	31.5274	15.0336	36.0694	12.0953	5.23425	48.6744	64.1484	42.0609	41.9079	19.992	13.1936	49.1979	10.4542
540	D2062.7	D2062.7	0.189728	3.24461	0.0011761	0.0373212	34.4831	9.18723	45.318	16.7473	5.23425	63.8175	64.1484	62.0398	49.1962	22.194	17.1188	59.8005	7.1299
293	msp-55	C09B9.6	0.191368	3.74319	0.000181698	0.0106949	75.8628	32.5729	111.908	37.2162	22.2456	164.411	179.796	147.213	102.948	55.9611	37.2868	148.592	33.2128
336	msp-56	K07F5.3	0.189517	3.61774	0.000297187	0.015276	62.0696	30.9025	98.0349	38.1466	23.5541	120.064	134.621	112.513	99.3034	50.5415	30.2331	116.625	14.7494
490	msp-36	C04G2.4	0.190306	3.32763	0.000875889	0.0307903	175.371	78.509	246.937	77.2237	69.3539	343.966	413.802	325.972	297.91	129.479	78.8132	345.413	49.3749
151	msp-53	R13H9.4	0.190447	4.28844	1.8e-05	0.0020348	88.6708	38.4193	136.879	36.2858	41.874	193.616	223.164	195.583	153.966	68.4258	43.9717	191.582	28.4754
186	ssp-10	K07F5.9	0.184067	4.11421	3.89e-05	0.00359683	140.888	76.8386	201.619	71.6412	68.0453	259.597	285.505	255.52	218.65	111.806	58.4445	254.818	27.5269
549	msp-63	K05F1.7	0.182027	3.22693	0.00125124	0.0390417	5.91139	0	12.948	2.79122	3.92569	12.9798	18.9735	17.8759	18.2208	5.11526	4.87257	17.0125	2.72722
156	pmp-5	T10H9.5b	0.131115	4.24769	2.16e-05	0.00237068	592.124	440.152	666.822	419.613	427.9	664.135	837.543	850.682	832.691	509.322	113.053	796.263	88.4124
193	K08C9.2	K08C9.2	0.190474	4.09098	4.3e-05	0.00385333	66.0105	26.7265	82.3123	27.9122	22.2456	91.9405	145.463	123.028	122.079	45.0414	27.2824	120.628	21.9668
296	ZK858.8	ZK858.8	0.182383	3.73584	0.000187088	0.0109267	30.5422	14.1984	38.844	25.121	15.7028	47.5927	56.9204	54.6792	47.3741	24.8817	10.313	51.6416	4.88867
321	Y105C5B.17	Y105C5B.17	0.189714	3.65489	0.000257296	0.0138354	6.89662	1.6704	10.1734	3.72162	2.61713	14.0615	16.263	17.8759	14.5767	5.01584	3.49138	15.6943	1.73185
60	msp-76	ZK1251.6	0.186072	4.9225	8.54e-07	0.000262648	104.435	61.805	153.526	49.3115	44.4912	223.902	250.269	234.49	217.739	82.7137	46.0979	231.6	14.2393
169	msrp-1	F32B5.4	0.187488	4.20532	2.61e-05	0.00265826	39.4093	25.8913	59.1909	15.8169	20.937	78.9607	92.1568	77.8127	72.8833	32.2491	17.4322	80.4534	8.23567
232	msd-1	F44D12.3	0.191356	3.96052	7.48e-05	0.00558189	44.3354	10.8576	65.6649	22.3297	24.8627	88.6956	113.841	92.534	81.0826	33.6101	21.5869	94.0382	14.0332
107	msp-113	ZK354.4	0.188371	4.49937	6.82e-06	0.00107771	61.0844	28.3969	81.3875	24.1905	30.097	114.655	145.463	127.234	102.037	45.0312	25.0676	122.347	18.5286
428	ZK484.5	ZK484.5	0.191259	3.42431	0.000616359	0.0250014	257.145	106.906	347.746	109.788	129.548	441.315	547.52	511.04	450.965	190.227	107.686	487.71	50.4125
82	R07E5.15	R07E5.15	0.187371	4.66041	3.16e-06	0.000647093	32.5126	10.8576	48.0926	23.2601	23.5541	68.1442	88.5428	73.6066	71.9722	27.6554	13.7802	75.5664	8.94868
144	C54G4.3	C54G4.3	0.190698	4.32461	1.53e-05	0.00180448	13.7932	5.01121	25.896	10.2345	10.4685	33.5313	42.4644	35.7518	39.1748	13.0807	7.82274	37.7305	3.91769
19	K08D8.3	K08D8.3	0.122598	5.83368	5.42e-09	4.82e-06	216.751	200.449	320.001	228.88	236.85	388.314	456.267	402.733	437.3	240.586	46.4672	421.153	31.1523
139	C28A5.6	C28A5.6	0.157205	4.33807	1.44e-05	0.00175297	80.789	68.4866	136.879	78.1541	82.4395	147.105	186.121	156.677	162.165	89.3496	27.114	163.017	16.6122
120	basl-1	C05D2.3	0.178525	4.41538	1.01e-05	0.00141949	23.6456	18.3745	34.2197	15.8169	15.7028	44.3478	54.2099	43.1124	51.9293	21.5519	7.77908	48.3999	5.49515
143	R02D5.7	R02D5.7	0.184257	4.32927	1.5e-05	0.00178943	13.7932	12.528	24.9712	13.0257	13.0856	33.5313	46.9819	30.4942	37.3527	15.4807	5.32442	37.09	7.16679
393	C52E4.7	C52E4.7	0.18278	3.50182	0.000462086	0.02048	22.6603	12.528	22.1966	12.0953	19.6284	28.123	42.4644	32.5972	36.4416	17.8217	5.16312	34.9066	6.07804
106	irld-3	F02C9.4	0.191135	4.49981	6.8e-06	0.00107771	12.808	2.50561	12.0231	3.72162	9.15994	18.3881	37.9469	30.4942	27.3312	8.04367	4.72047	28.5401	8.10002
331	M05B5.1	M05B5.1	0.169742	3.63475	0.000278249	0.0145024	34.4831	20.0449	35.1446	25.121	30.097	43.2661	60.5344	51.5246	51.0183	28.9781	6.40825	51.5859	7.0621
101	ssp-16	T27A3.3	0.190388	4.52081	6.16e-06	0.00100213	23.6456	12.528	27.7457	7.44324	11.7771	35.6946	67.7624	50.4731	43.73	16.6279	8.62483	49.415	13.642
191	scrm-6	F46A8.10	0.19126	4.1005	4.12e-05	0.00373412	9.85231	2.50561	10.1734	4.65203	6.54282	16.2248	29.8154	18.9274	19.1319	6.74524	3.30921	21.0249	6.00826
105	plep-1	Y52E8A.4	0.161415	4.51279	6.4e-06	0.00102913	102.464	83.5202	98.9598	55.8243	61.5025	135.207	197.866	133.543	154.877	80.4542	21.2255	155.373	29.9395
182	F09C12.8	F09C12.8	0.180236	4.1425	3.44e-05	0.00325388	23.6456	20.0449	24.9712	11.1649	17.0113	42.1845	52.4029	34.7002	39.1748	19.3676	5.54518	42.1156	7.51597
179	irld-8	F42G8.9	0.185065	4.17611	2.97e-05	0.00283742	15.7637	9.18723	16.6474	13.0257	10.4685	30.2863	38.8504	26.2881	27.3312	13.0185	3.23599	30.689	5.69836
98	Y71G12B.3	Y71G12B.3	0.189666	4.54294	5.55e-06	0.000958448	10.8375	8.35202	9.24858	7.44324	5.23425	21.6331	30.7189	25.2365	19.1319	8.22313	2.08836	24.1801	5.02808
15	nspd-6	C24D10.8	0.176067	6.12223	9.23e-10	1.01e-06	34.4831	19.2097	27.7457	18.6081	13.0856	59.4909	81.3149	64.1429	62.8618	22.6264	8.45038	66.9526	9.77377
31	hdl-1	ZK829.2	0.179328	5.30631	1.12e-07	6.33e-05	26.6012	18.3745	24.0463	12.0953	14.3942	44.3478	64.1484	51.5246	44.641	19.1023	6.17397	51.1654	9.26885
148	R09A1.2	R09A1.2	0.149842	4.3026	1.69e-05	0.00194428	71.9219	48.4417	59.1909	49.3115	49.7254	78.9607	109.323	104.101	93.8372	55.7183	10.0564	96.5555	13.378
291	F41F3.1	F41F3.1	0.178233	3.75035	0.000176587	0.0104601	4.92616	0.835202	1.84972	1.86081	0	8.65323	10.842	10.5152	7.28833	1.89438	1.86449	9.32469	1.66505
20	hsp-12.3	F38E11.1	0.170397	5.71779	1.08e-08	9.15e-06	33.4979	16.704	36.9943	30.7034	32.7141	60.5726	89.4463	76.7612	75.6164	30.1227	7.83778	75.5991	11.8166
27	T28H11.7	T28H11.7	0.172981	5.42489	5.8e-08	3.73e-05	46.3059	25.8913	45.318	19.5385	40.5655	80.0423	101.192	83.0703	86.5489	35.5238	12.1028	87.7133	9.37065
39	F42A9.7	F42A9.7	0.185319	5.10132	3.37e-07	0.000153503	24.6308	9.18723	20.3469	8.37365	18.3199	40.0212	47.8854	46.267	49.1962	16.1717	7.12733	45.8424	4.06156
26	msp-59	ZK354.11	0.177983	5.4899	4.02e-08	2.68e-05	95.5675	50.1121	110.058	39.077	62.811	177.391	217.743	202.944	171.276	71.5251	30.2082	192.338	21.794
256	C04G2.5	C04G2.5	0.189892	3.85597	0.000115274	0.00771843	12.808	5.84642	12.948	7.44324	6.54282	19.4698	25.298	23.1335	22.776	9.1177	3.47939	22.6693	2.4065
25	ubxn-5	T01E8.9	0.176479	5.53534	3.11e-08	2.15e-05	28.5717	15.0336	32.37	16.7473	17.0113	53.001	65.9554	56.7822	58.3066	21.9468	7.93282	58.5113	5.44087
71	Y37D8A.5	Y37D8A.5	0.188204	4.81659	1.46e-06	0.000353865	14.7785	6.68162	17.5723	6.51284	9.15994	30.2863	35.2364	29.4426	32.7975	10.941	4.99057	31.9407	2.61873
564	his-70	E03A3.4	0.18939	3.18976	0.0014239	0.0427835	16.7489	5.01121	14.7977	11.1649	0	25.9597	30.7189	28.3911	19.1319	9.54455	6.96014	26.0504	5.00496
127	C34F11.2	C34F11.2	0.188578	4.39516	1.11e-05	0.00146687	18.7194	16.704	35.1446	14.8865	7.85138	50.8377	58.7274	55.7307	37.3527	18.6612	10.0826	50.6621	9.45007
254	ssp-35	F55C5.1	0.190275	3.8604	0.000113204	0.00766045	54.1877	25.0561	85.0869	30.7034	23.5541	100.594	129.2	129.337	80.1716	43.7176	26.1975	109.826	23.9491
487	msp-78	T13F2.11	0.185535	3.33054	0.000866772	0.030689	78.8185	35.0785	104.509	30.7034	19.6284	161.166	193.349	195.583	122.99	53.7475	36.2248	168.272	34.0375
273	D1081.12	D1081.12	0.190851	3.80005	0.00014467	0.00908886	10.8375	8.35202	23.1214	8.37365	1.30856	25.9597	37.9469	36.8033	26.4202	10.3986	7.95269	31.7825	6.47735
352	irld-14	T01C3.5	0.189446	3.59514	0.000324214	0.0160751	5.91139	4.17601	11.0983	7.44324	0	15.1431	23.491	21.0305	12.7546	5.72579	4.09373	18.1048	4.99888
568	wht-3	C16C10.12	0.164656	3.17496	0.00149857	0.0447388	36.4536	30.0673	53.6417	48.3811	30.097	62.7359	65.9554	70.452	59.2176	39.7281	10.7851	64.5902	4.77938
411	T03E6.8	T03E6.8	0.141562	3.46037	0.000539428	0.0229799	53.2025	50.9473	61.9655	61.4068	47.1083	76.7974	88.5428	87.2764	78.3495	54.9261	6.54735	82.7415	6.02337
73	C24A11.1	C24A11.1	0.181154	4.77769	1.77e-06	0.000408464	24.6308	11.6928	32.37	20.4689	17.0113	46.5111	63.2449	54.6792	46.4631	21.2348	7.82622	52.7246	8.00648
220	ZK616.61	ZK616.61	0.190313	4.00668	6.16e-05	0.00485637	7.88185	6.68162	16.6474	11.1649	6.54282	20.5514	32.5259	28.3911	21.865	9.78372	4.26502	25.8334	5.62672
264	F46A9.2	F46A9.2	0.191341	3.81973	0.000133598	0.00868572	10.8375	10.0224	13.8729	5.58243	1.30856	22.7147	18.07	34.7002	22.776	8.32477	4.91744	24.5652	7.1071
539	C50D2.3	C50D2.3	0.190389	3.24647	0.00116847	0.0371423	7.88185	5.01121	4.62429	4.65203	2.61713	11.8982	11.7455	17.8759	11.8435	4.9573	1.88656	13.3408	3.02407
565	F54C1.1	F54C1.1	0.169535	3.19108	0.00141741	0.0427835	45.3206	28.3969	34.2197	31.6338	23.5541	55.1643	47.8854	68.349	48.2852	32.625	8.1373	54.921	9.55517
401	nlp-43	C45G9.13	0.161326	3.4883	0.000486099	0.0211425	66.0105	72.6626	63.8152	68.85	35.3312	83.2873	113.841	123.028	91.1041	61.3339	14.908	102.815	18.696
398	clec-80	Y54G2A.39	0.166951	3.49673	0.000471002	0.0206787	51.232	34.2433	35.1446	36.2858	26.1713	49.756	65.9554	76.7612	61.0397	36.6154	9.09155	63.3781	11.2068
450	F52F12.8	F52F12.8	0.190862	3.39481	0.000686773	0.0264762	12.808	5.84642	8.32372	7.44324	0	15.1431	18.07	24.185	18.2208	6.88428	4.63534	18.9047	3.79454
382	F09B9.4	F09B9.4	0.10604	3.52993	0.00041567	0.0190098	252.219	212.977	245.087	283.774	223.764	309.353	362.303	324.921	296.999	243.564	27.4849	323.394	28.3435
361	C01G5.3	C01G5.3	0.189337	3.58141	0.000341745	0.0165769	2.95569	2.50561	7.39886	9.30406	6.54282	9.73488	25.298	19.9789	14.5767	5.74141	2.92884	17.3971	6.72691
22	dao-4	ZC373.6	0.191332	5.57876	2.42e-08	1.88e-05	16.7489	9.18723	8.32372	10.2345	9.15994	17.3065	78.6044	55.7307	51.0183	10.7309	3.43178	50.6649	25.2929
471	Y69A2AR.25	Y69A2AR.25	0.185506	3.37239	0.000745179	0.0274246	24.6308	19.2097	18.4972	21.3993	20.937	24.878	64.1484	44.164	33.7085	20.9348	2.38717	41.7247	16.9001
216	C06A6.7	C06A6.7	0.189483	4.01335	5.99e-05	0.00485637	3.94093	9.18723	9.24858	12.0953	10.4685	21.6331	24.3945	23.1335	21.865	8.9881	3.0589	22.7565	1.27566
29	F23B12.1	F23B12.1	0.19114	5.35997	8.32e-08	5.01e-05	2.95569	5.01121	12.0231	7.44324	5.23425	19.4698	25.298	31.5457	29.1533	6.53351	3.45579	26.3667	5.26931
159	gur-4	K09E4.5	0.140683	4.23718	2.26e-05	0.00244437	67.981	95.2131	110.058	106.997	86.3652	125.472	163.533	156.677	165.809	93.3228	17.0384	152.873	18.6752
194	F09G8.5	F09G8.5	0.164149	4.08629	4.38e-05	0.00391322	29.5569	53.4529	36.9943	31.6338	40.5655	57.3276	77.7009	74.6581	74.7053	38.4407	9.45026	71.098	9.28993
1	C23G10.6	C23G10.6	0.143266	8.39162	4.79e-17	8.95e-13	58.1287	55.1234	54.5666	33.4946	54.9597	133.043	153.595	137.749	133.012	51.2546	10.0291	139.35	9.75395
6	clec-70	Y46C8AL.3	0.180581	7.44388	9.78e-14	3.04e-10	26.6012	22.5505	16.6474	8.37365	23.5541	57.3276	84.9288	83.0703	92.9262	19.5454	7.21269	79.5632	15.4281
3	best-7	C29F4.2	0.114366	7.98436	1.41e-15	1.22e-11	142.859	134.468	164.625	120.953	140.016	241.209	304.479	296.529	291.533	140.584	15.8607	283.438	28.6528
21	R08E5.3	R08E5.3	0.070016	5.62063	1.9e-08	1.54e-05	850.255	852.742	923.008	804.801	925.154	1054.61	1219.72	1144.06	1197.11	871.192	51.9215	1153.87	73.3815
130	ZK596.2	ZK596.2	0.167313	4.39485	1.11e-05	0.00146687	26.6012	20.0449	31.4452	24.1905	28.7884	48.6744	51.4994	45.2155	61.0397	26.214	4.36736	51.6073	6.79313
240	M110.7	M110.7	0.191363	3.92747	8.58e-05	0.0062084	7.88185	4.17601	16.6474	7.44324	14.3942	18.3881	31.6224	25.2365	35.5306	10.1085	5.20531	27.6944	7.51628
545	C34F11.1	C34F11.1	0.1877	3.2392	0.00119867	0.0377167	3.94093	5.84642	7.39886	5.58243	0	7.57157	17.1665	12.6183	17.3098	4.55373	2.8256	13.6665	4.6105
288	B0416.11	B0416.11	0.190638	3.75558	0.000172938	0.0103425	4.92616	3.34081	9.24858	7.44324	2.61713	9.73488	19.877	18.9274	19.1319	5.51518	2.78968	16.9178	4.80595
34	ZK593.3	ZK593.3	0.171221	5.19492	2.05e-07	0.000103286	330.053	299.838	416.186	218.645	157.028	458.621	755.325	717.138	735.21	284.35	100.296	666.573	139.51
74	B0205.13	B0205.13	0.188241	4.77193	1.82e-06	0.000415211	89.6561	76.8386	90.636	53.0331	23.5541	109.247	227.682	201.892	229.582	66.7436	28.509	192.101	56.6612
13	lys-5	F58B3.2	0.189015	6.27199	3.56e-10	4.75e-07	18.7194	15.0336	24.9712	6.51284	9.15994	42.1845	75.8939	56.7822	77.4385	14.8794	7.4048	63.0748	16.7993
59	arf-1.1	F45E4.1	0.190283	4.91672	8.8e-07	0.000262648	21.6751	25.0561	35.1446	14.8865	6.54282	46.5111	92.1568	55.7307	76.5274	20.661	10.7562	67.7315	20.5612
32	F44A6.5	F44A6.5	0.100946	5.22324	1.76e-07	9.65e-05	176.356	188.756	184.972	184.22	159.645	242.29	278.277	252.365	290.622	178.79	11.6133	265.889	22.3978
324	nas-36	C26C6.3	0.146379	3.6521	0.000260105	0.0138666	50.2468	48.4417	64.74	53.0331	47.1083	71.3891	84.9288	79.9157	94.7482	52.714	7.07974	82.7455	9.7606
48	clec-52	B0218.8	0.140901	5.04427	4.55e-07	0.000168453	98.5231	83.5202	72.1389	103.275	74.5881	121.145	176.182	160.883	163.987	86.4091	13.9904	155.549	23.8678
383	dop-4	C52B11.3	0.147973	3.52776	0.000419091	0.0191194	68.9662	65.981	55.4915	63.2676	61.5025	70.3075	110.227	97.7916	112.969	63.0417	5.07852	97.8237	19.4967
184	F32B4.2	F32B4.2	0.187306	4.13133	3.61e-05	0.00338172	19.7046	10.8576	15.7226	7.44324	10.4685	23.7964	31.6224	32.5972	37.3527	12.8393	4.85054	31.3422	5.61898
468	F36D3.8	F36D3.8	0.191325	3.37498	0.000738205	0.0274125	10.8375	6.68162	8.32372	5.58243	5.23425	11.8982	19.877	17.8759	20.9539	7.33191	2.29983	17.6512	4.04185
53	nlp-12	M01D7.5	0.155634	4.99998	5.73e-07	0.000194512	51.232	62.6402	65.6649	51.1723	37.9483	81.124	106.613	124.08	116.613	53.7315	10.9963	107.107	18.7421
64	fat-7	F10D2.9	0.188168	4.87426	1.09e-06	0.000294763	617.74	790.101	750.984	384.258	507.723	915.079	1941.62	2190.32	2078.99	610.161	168.666	1781.5	586.504
24	col-176	ZC373.7	0.1908	5.5606	2.69e-08	1.93e-05	20.6899	14.1984	8.32372	6.51284	20.937	50.8377	80.4114	57.8337	32.7975	14.1324	6.72878	55.4701	19.6906
253	ZC21.8	ZC21.8	0.172543	3.86016	0.000113312	0.00766045	2.95569	0.835202	0.924858	0	2.61713	8.65323	10.842	10.5152	4.5552	1.46658	1.26335	8.64141	2.88969
243	B0496.1	B0496.1	0.177088	3.89448	9.84e-05	0.00698198	3.94093	4.17601	0	1.86081	0	12.9798	15.3595	9.4637	6.37729	1.99555	2.03233	11.0451	3.94319
376	F56D6.20	F56D6.20	0.185779	3.54664	0.000390172	0.0181551	6.89662	7.51682	5.54915	0.930406	0	15.1431	18.9735	15.7728	10.0214	4.1786	3.47927	14.9777	3.70541
54	cdh-7	R05H10.6	0.175444	4.98571	6.17e-07	0.000205699	19.7046	42.5953	33.2949	21.3993	39.2569	87.6139	82.2183	66.2459	61.0397	31.2502	10.3361	74.2795	12.6578
16	C18A11.3	C18A11.3	0.117275	5.87126	4.32e-09	4.48e-06	127.095	141.149	170.174	143.282	163.57	243.372	295.444	243.953	230.493	149.054	17.5697	253.316	28.7645
108	F56F3.4	F56F3.4	0.168255	4.48481	7.3e-06	0.00114431	26.6012	27.5617	46.2429	28.8426	32.7141	63.8175	81.3149	62.0398	55.5735	32.3925	8.08415	65.6864	11.0047
285	Y42H9AR.2	Y42H9AR.2	0.188845	3.77266	0.000161518	0.00979408	7.88185	13.3632	14.7977	7.44324	7.85138	27.0413	28.0084	21.0305	21.865	10.2675	3.52178	24.4863	3.5472
117	F26A1.3	F26A1.3	0.190792	4.42488	9.65e-06	0.00141263	9.85231	10.8576	20.3469	6.51284	5.23425	34.6129	40.6574	29.4426	23.6871	10.5608	5.9396	32.1	7.243
570	F11G11.14	F11G11.14	0.175174	3.17356	0.0015058	0.0448146	1.97046	1.6704	3.69943	0.930406	1.30856	8.65323	9.93848	6.30914	5.46624	1.91585	1.07055	7.59177	2.06533
529	T02E1.7	T02E1.7	0.191293	3.2576	0.00112359	0.0364016	8.86708	6.68162	12.948	9.30406	11.7771	18.3881	37.0434	15.7728	19.1319	9.91557	2.47954	22.5841	9.74662
493	F20D6.6	F20D6.6	0.190501	3.32582	0.000881584	0.0309201	33.4979	10.8576	37.9192	24.1905	27.4798	63.8175	91.2533	43.1124	39.1748	26.789	10.3673	59.3395	23.8641
279	vap-2	T05A10.5	0.170788	3.7718	0.000162074	0.00979408	83.7447	46.7713	105.434	80.0149	90.2909	146.023	200.577	141.956	110.236	81.2511	21.5819	149.698	37.5026
459	F21C3.7	F21C3.7	0.183356	3.38112	0.000721898	0.0272119	2.95569	0.835202	5.54915	3.72162	5.23425	11.8982	20.7805	9.4637	7.28833	3.65918	1.90568	12.3577	5.92249
489	F36D3.16	F36D3.16	0.187898	3.33159	0.000863516	0.030689	19.7046	17.5392	36.9943	12.0953	18.3199	38.9395	59.6309	35.7518	39.1748	20.9307	9.433	43.3742	10.9496
588	oac-9	C48E7.8	0.190298	3.13953	0.00169218	0.0487258	22.6603	13.3632	40.6937	12.0953	20.937	42.1845	64.1484	43.1124	35.5306	21.9499	11.4423	46.244	12.4047
104	F26B1.8	F26B1.8	0.18399	4.52726	5.98e-06	0.00100213	87.6856	53.4529	151.677	49.3115	77.2052	191.453	271.05	189.274	175.831	83.8664	41.1589	206.902	43.3195
249	ZK1225.4	ZK1225.4	0.190803	3.87494	0.000106652	0.00734327	8.86708	5.84642	23.1214	3.72162	10.4685	30.2863	43.3679	29.4426	24.5981	10.405	7.57505	31.9237	8.0306
164	C18E9.8	C18E9.8	0.19083	4.22348	2.41e-05	0.00251243	23.6456	10.0224	24.9712	11.1649	10.4685	41.1028	70.4729	30.4942	40.0858	16.0545	7.56023	45.5389	17.2961
310	K03H1.12	K03H1.12	0.188453	3.69172	0.000222743	0.0124058	9.85231	4.17601	12.948	3.72162	1.30856	20.5514	32.5259	17.8759	14.5767	6.4013	4.81761	21.3825	7.82055
445	F56F4.3	F56F4.3	0.191371	3.39932	0.000675535	0.0263148	8.86708	5.84642	14.7977	7.44324	3.92569	18.3881	30.7189	17.8759	16.3987	8.17603	4.13382	20.8454	6.63616
362	W03A5.1	W03A5.1	0.187611	3.57791	0.000346349	0.0167423	17.7342	10.0224	20.3469	14.8865	13.0856	36.7762	43.3679	32.5972	20.0429	15.2151	4.00896	33.1961	9.82596
354	C48E7.7	C48E7.7	0.191312	3.5917	0.000328524	0.016174	48.2763	10.8576	49.0174	17.6777	36.6398	94.1038	102.999	71.5035	57.3956	32.4938	17.5139	81.5004	20.8327
434	C34G6.3	C34G6.3	0.190998	3.41804	0.000630728	0.0251947	13.7932	5.01121	12.0231	7.44324	13.0856	23.7964	32.5259	22.082	16.3987	10.2713	3.84252	23.7008	6.67915
317	Y106G6D.3	Y106G6D.3	0.186871	3.66893	0.000243564	0.0132885	57.1434	41.7601	97.11	25.121	52.3425	131.962	148.174	104.101	92.9262	54.6954	26.7044	119.291	25.3022
555	T16G12.7	T16G12.7	0.190646	3.20862	0.00133376	0.0410669	12.808	6.68162	21.2717	3.72162	6.54282	29.2046	34.3329	21.0305	20.0429	10.2052	7.01976	26.1527	6.82636
337	T05C12.1	T05C12.1	0.189611	3.61683	0.000298227	0.0152874	24.6308	10.0224	36.9943	14.8865	17.0113	55.1643	57.8239	42.0609	36.4416	20.7091	10.5163	47.8727	10.2736
92	pfk-1.2	C50F4.2	0.191103	4.5735	4.8e-06	0.000877403	15.7637	9.18723	27.7457	5.58243	11.7771	49.756	55.1134	39.9579	33.7085	14.0112	8.52958	44.634	9.61398
304	T09F5.10	T09F5.10	0.191112	3.71085	0.000206567	0.011751	7.88185	4.17601	15.7226	3.72162	6.54282	25.9597	26.2015	17.8759	17.3098	7.60898	4.84609	21.8367	4.90684
80	T05A7.6	T05A7.6	0.183265	4.70007	2.6e-06	0.000544845	62.0696	32.5729	92.4858	34.425	70.6624	152.513	183.41	115.667	135.745	58.4431	25.3353	146.834	28.6611
121	C34D4.3	C34D4.3	0.190126	4.41652	1e-05	0.00141949	62.0696	25.0561	81.3875	23.2601	34.0226	142.778	164.437	94.637	111.147	45.1592	25.5254	128.25	31.3203
153	nkb-2	C43F9.6	0.190605	4.27054	1.95e-05	0.00217872	34.4831	10.0224	41.6186	13.0257	22.2456	73.5524	83.1218	59.9368	56.4845	24.2791	13.5905	68.2739	12.3399
372	Y119C1B.1	Y119C1B.1	0.184032	3.55016	0.000384997	0.0181218	20.6899	18.3745	21.2717	7.44324	20.937	33.5313	43.3679	33.6487	32.7975	17.7433	5.86987	35.8363	5.03516
257	T22B3.3	T22B3.3	0.19116	3.85568	0.00011541	0.00771843	14.7785	8.35202	13.8729	3.72162	13.0856	31.3679	38.8504	23.1335	20.0429	10.7621	4.65252	28.3487	8.47716
391	clec-151	F10F2.7	0.188404	3.50728	0.000452704	0.0202566	35.4683	22.5505	43.4683	12.0953	37.9483	69.2258	89.4463	51.5246	51.9293	30.3061	12.7483	65.5315	17.9516
517	T21G5.1	T21G5.1	0.189976	3.27815	0.0010449	0.0347535	32.5126	13.3632	30.5203	2.79122	18.3199	50.8377	71.3764	45.2155	40.9968	19.5015	12.3391	52.1066	13.4641
97	R105.1	R105.1	0.180831	4.54546	5.48e-06	0.000955904	63.0548	36.7489	68.4395	23.2601	49.7254	111.41	141.849	110.41	90.193	48.2457	18.6128	113.466	21.2979
99	R03G8.4	R03G8.4	0.172432	4.52776	5.96e-06	0.00100213	47.2911	30.9025	50.8672	21.3993	39.2569	80.0423	95.7708	75.7096	70.1501	37.9434	12.0355	80.4182	11.0068
173	F55H12.5	F55H12.5	0.173641	4.19361	2.75e-05	0.00273954	40.3945	28.3969	49.9423	25.121	37.9483	70.3075	98.4813	60.9883	64.6839	36.3606	9.9122	73.6152	17.0144
215	ZC581.2	ZC581.2	0.188146	4.00932	6.09e-05	0.00485637	12.808	12.528	17.5723	6.51284	11.7771	29.2046	39.7539	26.2881	23.6871	12.2396	3.93235	29.7334	7.05027
519	ssq-3	ZC477.1	0.190052	3.27616	0.00105228	0.0349368	47.2911	12.528	35.1446	16.7473	44.4912	65.9808	81.3149	66.2459	53.7514	31.2404	15.8796	66.8233	11.2831
91	rmd-3	B0491.3	0.175581	4.5788	4.68e-06	0.000863964	84.7299	35.0785	87.8615	50.2419	90.2909	159.003	177.086	141.956	135.745	69.6405	25.2832	153.447	18.5748
189	F36A2.14	F36A2.14	0.176397	4.1129	3.91e-05	0.00359683	37.4388	19.2097	43.4683	23.2601	41.874	64.8992	80.4114	66.2459	58.3066	33.0502	11.1025	67.4658	9.3015
129	wago-10	T22H9.3	0.185035	4.40215	1.07e-05	0.00146687	14.7785	8.35202	17.5723	9.30406	22.2456	34.6129	37.9469	34.7002	31.8864	14.4505	5.79426	34.7866	2.479
136	ZK265.3	ZK265.3	0.184026	4.35369	1.34e-05	0.00167633	78.8185	44.2657	110.058	39.077	116.462	192.534	204.191	188.223	153.055	77.7363	35.9179	184.501	22.0222
210	F21D9.2	F21D9.2	0.190248	4.0184	5.86e-05	0.00479516	19.7046	9.18723	35.1446	11.1649	30.097	62.7359	61.4379	46.267	46.4631	21.0597	11.41	54.226	9.09282
246	T08B6.4	T08B6.4	0.18919	3.88544	0.000102144	0.00711158	82.7594	41.7601	124.856	32.5642	105.994	216.331	218.647	167.192	145.767	77.5866	39.9332	186.984	36.3059
231	T05F1.8	T05F1.8	0.181319	3.9661	7.31e-05	0.00547457	27.5865	13.3632	33.2949	20.4689	35.3312	61.6542	64.1484	45.2155	47.3741	26.0089	9.12529	54.5981	9.68188
449	Y44A6D.5	Y43F8C.9	0.188349	3.39491	0.000686512	0.0264762	23.6456	9.18723	24.9712	12.0953	24.8627	53.001	64.1484	41.0094	40.9968	18.9524	7.67401	49.7889	11.1189
485	Y75B8A.23	Y75B8A.23	0.185196	3.33744	0.000845551	0.0301272	19.7046	12.528	26.8209	20.4689	11.7771	42.1845	45.1749	29.4426	29.1533	18.2599	6.22773	36.4888	8.3934
501	nep-5	F12A10.4	0.190605	3.31787	0.000907063	0.0312072	3.94093	3.34081	10.1734	7.44324	3.92569	20.5514	16.263	11.5667	13.6656	5.76482	2.95118	15.5117	3.87013
416	ZC412.5	ZC412.5	0.18688	3.444	0.000573182	0.0239798	1.97046	5.01121	5.54915	7.44324	0	15.1431	16.263	8.41218	13.6656	3.99481	2.97478	13.371	3.47278
417	ZC513.3	ZC513.3	0.186618	3.44049	0.000580659	0.0241842	1.97046	2.50561	7.39886	3.72162	2.61713	14.0615	12.649	7.36066	13.6656	3.64274	2.19409	11.9342	3.10652
495	Y53C10A.10	Y53C10A.10	0.181867	3.32015	0.000899696	0.0312034	19.7046	15.8688	35.1446	29.773	22.2456	48.6744	52.4029	31.5457	52.8404	24.5473	7.80505	46.3658	10.0554
442	fbxa-21	Y119D3B.9	0.187199	3.40606	0.000659079	0.0258356	22.6603	15.8688	24.9712	17.6777	9.15994	34.6129	51.4994	24.185	40.9968	18.0676	6.18638	37.8235	11.4516
504	C15H11.1	C15H11.1	0.180844	3.30911	0.000935943	0.0318691	5.91139	3.34081	11.0983	3.72162	0	12.9798	25.298	7.36066	23.6871	4.81442	4.09984	17.3314	8.60643
553	C31H1.5	C31H1.5	0.19132	3.21603	0.00129978	0.0401534	47.2911	8.35202	27.7457	12.0953	19.6284	48.6744	68.6659	44.164	59.2176	23.0225	15.4711	55.1805	10.9825
438	F54H12.7	F54H12.7	0.186883	3.4098	0.00065011	0.025664	25.616	9.18723	25.896	14.8865	15.7028	31.3679	46.9819	33.6487	38.2637	18.2577	7.29135	37.5656	6.90186
251	Y1A5A.1	Y1A5A.1	0.190966	3.87056	0.000108584	0.0074215	19.7046	7.51682	17.5723	3.72162	3.92569	25.9597	39.7539	31.5457	30.9754	10.4882	7.62904	32.0587	5.71114
491	F33C8.4	F33C8.4	0.123933	3.32823	0.000874004	0.0307903	162.563	122.775	145.203	126.535	111.228	173.065	209.612	175.604	182.208	133.661	20.2551	185.122	16.775
181	asp-8	F59D6.3	0.158968	4.16605	3.1e-05	0.00295038	140.888	114.423	149.827	82.8061	73.2795	178.473	217.743	193.48	222.294	112.245	33.9946	202.998	20.6706
42	cpr-4	F44C4.3	0.137674	5.07297	3.92e-07	0.000166092	6497.6	5199.13	5809.95	3328.06	4203.11	7903.64	9114.49	8402.72	10033.3	5007.57	1261.81	8863.54	924.673
318	irld-4	F13G11.2	0.190487	3.66541	0.000246941	0.0133944	10.8375	5.01121	8.32372	1.86081	2.61713	16.2248	18.9735	13.6698	20.0429	5.73008	3.80761	17.2277	2.86575
265	K01D12.15	K01D12.15	0.187638	3.81826	0.000134398	0.00870741	25.616	10.8576	24.0463	13.0257	9.15994	38.9395	40.6574	29.4426	43.73	16.5411	7.71077	38.1924	6.16056
320	decr-1.1	F43C11.3	0.189074	3.66364	0.000248655	0.0134483	39.4093	10.0224	28.6706	14.8865	2.61713	48.6744	73.1834	48.37	71.0612	19.1212	14.7978	60.3222	13.6536
323	Y48B6A.5	Y48B6A.5	0.185474	3.65252	0.000259675	0.0138666	18.7194	15.8688	28.6706	11.1649	15.7028	37.8579	47.8854	27.3396	40.0858	18.0253	6.5367	38.2922	8.47339
435	Y57G11C.6	Y57G11C.6	0.186733	3.41968	0.000626941	0.0251947	13.7932	15.0336	25.896	9.30406	15.7028	36.7762	39.7539	26.2881	29.1533	15.9459	6.09598	32.9929	6.31723
100	T28F3.8	T28F3.8	0.0819787	4.52406	6.07e-06	0.00100213	467.985	490.264	553.99	438.221	510.34	661.972	638.773	608.832	667.793	492.16	43.7346	644.342	26.7877
209	clec-73	Y46C8AL.1	0.188809	4.02501	5.7e-05	0.00470385	56.1582	28.3969	93.4106	23.2601	44.4912	128.717	120.165	104.101	132.101	49.1434	27.9768	121.271	12.5002
518	clp-6	Y77E11A.10	0.174195	3.27862	0.00104316	0.0347535	51.232	40.0897	68.4395	26.9818	57.5768	76.7974	101.192	71.5035	90.193	48.8639	15.9729	84.9214	13.3984
587	paf-1	W03G9.6	0.181543	3.14011	0.00168882	0.0487258	5.91139	0.835202	9.24858	0.930406	3.92569	11.8982	16.263	8.41218	17.3098	4.17025	3.55316	13.4708	4.10677
75	mpst-4	F11G11.9	0.1859	4.76124	1.92e-06	0.000432547	17.7342	9.18723	21.2717	8.37365	17.0113	38.9395	46.0784	30.4942	41.9079	14.7156	5.66013	39.355	6.59314
233	Y38H8A.3	Y38H8A.3	0.186224	3.94981	7.82e-05	0.00581337	45.3206	15.0336	54.5666	25.121	44.4912	76.7974	96.6743	71.5035	90.193	36.9066	16.2598	83.7921	11.6456
461	R06B10.1	R06B10.1	0.178231	3.37939	0.00072648	0.0272913	40.3945	20.0449	40.6937	24.1905	45.7997	62.7359	65.9554	47.3185	72.8833	34.2247	11.3539	62.2233	10.8009
262	sulp-6	W01B11.2	0.179222	3.82409	0.000131255	0.0085933	20.6899	16.704	30.5203	20.4689	34.0226	54.0827	54.2099	33.6487	52.8404	24.4812	7.39031	48.6954	10.0501
458	Y49F6B.8	Y49F6B.8	0.186597	3.38144	0.000721074	0.0272119	8.86708	4.17601	20.3469	2.79122	19.6284	41.1028	42.4644	16.8244	36.4416	11.1619	8.36934	34.2083	11.8728
339	nlp-30	B0213.16	0.165001	1.54439	0.00041073	0.0155032	5.91139	5.84642	3.69943	8.37365	2.61713	3.24496	4.51749	3.15457	10.9325	5.2896	2.22928	5.46238	3.69945
340	cyp-34A9	B0213.6	0.165002	1.54524	0.000410744	0.0155036	125.124	111.917	123.931	119.092	62.811	87.6139	101.192	92.534	103.859	108.575	26.1046	96.2996	7.54307
388	F41B5.1	F41B5.1	0.186968	-3.51431	0.000440905	0.0198716	217.736	116.093	195.145	79.0845	82.4395	54.0827	84.9288	57.8337	61.9508	138.1	64.5393	64.699	13.8641
238	F01D5.2	F01D5.2	0.188333	-3.93156	8.44e-05	0.00615131	27.5865	13.3632	18.4972	14.8865	7.85138	6.48992	1.807	6.30914	2.73312	16.4369	7.31642	4.33479	2.41507
556	clec-160	F09G8.8	0.138157	-3.20483	0.0013514	0.0415416	483.749	327.399	399.538	307.964	270.873	270.413	224.971	247.108	255.091	357.905	84.5123	249.396	18.9383
81	cyp-35A2	C03G6.15	0.0971863	-4.69797	2.63e-06	0.000544845	1135.97	830.191	980.349	875.512	897.674	753.912	638.773	649.841	645.928	943.94	120.378	672.114	54.7246
543	C14A6.13	C12C8.2a	0.119549	-3.24192	0.00118727	0.0374845	745.82	476.901	575.261	515.445	520.808	443.478	397.539	453.206	383.548	566.847	106.012	419.443	34.0874
475	cyp-34A8	B0213.14	0.143773	-3.36304	0.000770892	0.0281489	501.483	267.265	401.388	452.177	359.855	252.025	261.111	314.405	231.404	396.434	89.7076	264.736	35.3683
580	nex-3	C28A5.3	0.107732	-3.14898	0.00163841	0.0476927	730.057	537.035	707.516	641.98	546.979	460.784	517.705	537.328	441.855	632.713	88.9686	489.418	45.3786
505	ifa-4	K05B2.3	0.0760399	-3.30996	0.000933099	0.0318691	2004.95	1588.55	1905.21	1665.43	1839.84	1419.13	1500.71	1576.23	1505.95	1800.79	171.373	1500.51	64.2557
356	F37H8.5	F37H8.5	0.0980035	-3.58774	0.00033355	0.0163782	1118.24	807.641	903.586	886.677	982.731	730.116	643.291	798.106	719.722	939.774	117.561	722.809	63.3921
551	acp-6	Y73B6BL.24	0.104362	-3.2209	0.00127788	0.0396738	6882.83	4574.4	5655.5	5015.82	5778.62	4527.8	3832.64	4759.19	4206.28	5581.43	876.36	4331.48	402.491
62	col-158	D2023.7	0.162072	-4.90403	9.39e-07	0.000266585	135.962	106.906	111.908	83.7365	87.6737	59.4909	35.2364	50.4731	60.1287	105.237	20.9884	51.3323	11.6011
218	F22H10.6	F22H10.6	0.143654	-4.00627	6.17e-05	0.00485637	129.065	113.588	108.208	96.7622	81.1309	68.1442	59.6309	63.0914	71.9722	105.751	18.0136	65.7097	5.44528
541	rgs-9	ZC53.7	0.082122	-3.24347	0.00118082	0.0374074	585.227	537.87	524.394	546.148	482.86	471.601	413.802	418.506	462.809	535.3	37.0336	441.679	29.7539
12	ugt-44	F01D4.2	0.107055	-6.28597	3.26e-10	4.68e-07	1062.08	973.846	947.979	1034.61	855.8	739.851	498.731	547.843	558.468	974.863	80.7407	586.223	105.672
45	lys-7	C02A12.4	0.12264	-5.04211	4.6e-07	0.000168453	914.295	871.116	763.932	950.875	753.732	656.564	389.408	501.576	550.269	850.79	88.6388	524.454	110.876
72	C42D4.1	C42D4.1	0.091129	-4.78913	1.68e-06	0.000394539	4538.96	3678.23	4467.06	4381.28	4371.91	3752.26	2904.75	2828.6	2944.48	4287.49	347.348	3107.52	432.504
128	T05E7.1	T05E7.1	0.123152	-4.39489	1.11e-05	0.00146687	212.81	178.733	233.064	184.22	189.742	153.595	133.718	111.461	123.902	199.714	22.7125	130.669	17.7915
456	C23H4.3	C23H4.3	0.12125	-3.38463	0.000712741	0.0270856	208.869	171.216	195.145	187.012	189.742	159.003	113.841	155.625	125.724	190.397	13.634	138.548	22.2483
170	flp-6	F07D3.2	0.107366	-4.20294	2.63e-05	0.00266285	522.173	516.155	546.591	509.862	409.58	412.11	300.865	371.188	343.462	500.872	52.8973	356.906	46.8073
374	T09B9.4	T09B9.4	0.105068	-3.54687	0.000389831	0.0181551	576.36	492.769	610.406	508.932	495.945	456.458	331.584	414.3	420.901	536.883	53.3087	405.811	52.8347
429	chhy-1	T22C8.2	0.116563	-3.42485	0.000615128	0.0250014	216.751	182.909	220.116	178.638	170.113	153.595	128.297	145.11	143.944	193.705	23.0694	142.737	10.5436
284	ZK896.4	ZK896.4	0.180304	-3.77162	0.000162194	0.00979408	77.8333	91.8723	100.809	111.649	58.8853	68.1442	32.5259	27.3396	46.4631	88.2098	20.5496	43.6182	18.2359
554	K09D9.1	K09D9.1	0.157766	-3.21069	0.00132417	0.0408392	72.9071	82.685	84.162	91.1797	64.1196	70.3075	45.1749	47.3185	40.9968	79.0107	10.5726	50.9494	13.1696
102	lys-2	Y22F5A.5	0.0968271	-4.52249	6.11e-06	0.00100213	1253.21	1148.4	1385.44	1473.76	1180.32	1101.12	865.551	899.052	857.289	1288.23	138.106	930.754	115.006
577	C49G7.10	C49G7.10	0.128638	-3.16025	0.00157635	0.0461743	253.204	228.01	279.307	287.495	184.507	207.677	165.34	176.656	166.72	246.505	41.7936	179.098	19.7081
201	pitr-3	B0222.3	0.121271	-4.05494	5.01e-05	0.00429218	292.614	216.317	293.18	290.287	221.147	163.33	174.375	185.068	193.141	262.709	40.1959	178.978	12.958
476	F26A1.8	F26A1.8	0.190207	-3.36146	0.000775326	0.0282555	14.7785	9.18723	18.4972	20.4689	10.4685	4.32661	2.7105	6.30914	7.28833	14.6801	4.89896	5.15864	2.0449
260	Y119D3B.13	Y119D3B.13	0.122792	-3.84011	0.000122979	0.00813708	403.945	312.366	354.22	354.485	251.244	235.8	205.094	241.85	245.981	335.252	57.0734	232.181	18.5358
486	F17E9.2	F17E9.2	0.183148	-3.33727	0.00084606	0.0301272	65.0253	58.4642	70.2892	63.2676	24.8627	32.4496	20.7805	32.5972	31.8864	56.3818	18.1199	29.4284	5.77344
250	dod-19	ZK6.10	0.0973655	-3.87299	0.000107509	0.00737505	1700.51	1434.04	1818.27	1516.56	1249.68	1250.39	1170.03	1135.64	1110.56	1543.81	223.152	1166.66	60.9141
469	Y4C6B.5	Y4C6B.5	0.0813662	-3.37308	0.000743333	0.0274173	467	423.448	467.053	426.126	396.495	343.966	360.496	364.878	360.772	436.024	30.5819	357.528	9.26095
311	F19F10.1	F19F10.1	0.180023	-3.69097	0.000223397	0.0124058	33.4979	45.9361	38.844	28.8426	30.097	16.2248	16.263	15.7728	22.776	35.4435	7.02855	17.7592	3.35197
582	gpa-4	T07A9.7	0.166617	-3.1472	0.00164841	0.0479091	55.173	68.4866	52.7169	53.0331	73.2795	41.1028	28.0084	30.4942	48.2852	60.5378	9.64111	36.9726	9.44032
140	C50E3.12	C50E3.12	0.0810595	-4.33897	1.43e-05	0.00175297	808.875	819.333	779.655	721.064	779.904	674.952	546.616	562.565	638.64	781.766	38.2061	605.693	61.1891
433	C25A11.2	C25A11.2	0.0642338	-3.41753	0.000631926	0.0251947	891.634	876.127	860.118	850.391	872.812	736.606	680.334	779.178	780.762	870.216	15.7754	744.22	47.2467
175	K09C4.1	K09C4.1a	0.176148	-4.18897	2.8e-05	0.00276656	35.4683	41.7601	43.4683	56.7547	47.1083	16.2248	18.07	29.4426	21.865	44.912	7.84659	21.4006	5.85298
481	piit-1	F35B12.4	0.167237	-3.34736	0.00081585	0.0293879	54.1877	55.1234	50.8672	77.2237	65.4282	28.123	28.9119	44.164	41.9079	60.566	10.7876	35.7767	8.43883
534	cpd-1	F59A3.1	0.0727311	-3.25459	0.00113556	0.0364689	945.822	1071.56	954.453	1052.29	1063.86	898.854	774.298	899.052	861.845	1017.6	62.0388	858.512	58.8049
268	ZK430.5	ZK430.5	0.140834	-3.8141	0.000136681	0.00879158	182.268	240.538	160.925	255.862	263.021	124.39	141.849	151.419	146.678	220.523	46.0187	141.084	11.7952
530	ceh-39	T26C11.7	0.0924905	-3.25667	0.00112728	0.0364242	629.563	750.012	623.354	716.412	799.532	540.827	517.705	583.595	608.575	703.775	76.5538	562.675	41.0048
167	Y38E10A.28	Y38E10A.28	0.165744	-4.2139	2.51e-05	0.00258754	40.3945	55.1234	56.4163	56.7547	51.034	24.878	30.7189	30.4942	22.776	51.9446	6.84603	27.2168	4.00818
314	nlp-29	B0213.4	0.118955	-3.68606	0.000227753	0.0125358	219.707	275.617	306.128	336.807	287.884	191.453	213.226	214.511	192.23	285.228	43.2714	202.855	12.7321
7	nas-3	K06A4.1	0.172126	-7.41903	1.18e-13	3.14e-10	71.9219	76.0034	76.7632	84.6669	88.9823	10.8165	18.07	31.5457	30.0643	79.6675	6.95727	22.6241	9.91818
419	fbxa-141	D1025.3	0.174408	-3.43691	0.000588392	0.0243433	31.5274	40.0897	36.9943	36.2858	40.5655	16.2248	21.684	17.8759	25.5091	37.0925	3.62889	20.3234	4.14455
584	ets-7	F19F10.5	0.183717	-3.14459	0.00166317	0.048188	26.6012	39.2545	27.7457	40.9378	24.8627	19.4698	20.7805	11.5667	16.3987	31.8804	7.59322	17.0539	4.09315
380	cyp-29A4	B0331.1	0.153986	-3.53742	0.000404061	0.0186157	134.977	188.756	98.9598	184.22	145.251	96.2671	91.2533	94.637	92.9262	150.433	37.1667	93.7709	2.1628
448	M28.8	M28.8	0.115076	-3.39611	0.000683511	0.0264598	318.23	390.875	288.556	418.683	378.175	286.638	261.111	242.902	271.49	358.903	53.7826	265.535	18.3724
77	Y47H10A.5	Y47H10A.5	0.170161	-4.74243	2.11e-06	0.000463556	62.0696	73.4978	88.7863	114.44	60.1939	40.0212	40.6574	34.7002	32.7975	79.7975	22.4675	37.0441	3.89215
399	cyp-34A2	T10H4.11	0.186086	-3.49192	0.000479557	0.0210048	32.5126	47.6065	36.9943	75.3629	40.5655	18.3881	30.7189	17.8759	21.865	46.6084	16.996	22.212	5.94173
375	nspe-7	Y38E10A.15	0.191361	-3.54725	0.000389281	0.0181551	94.5822	78.509	61.0406	160.03	75.8967	8.65323	39.7539	33.6487	57.3956	94.0117	38.7759	34.8629	20.1665
78	T24B8.5	T24B8.5	0.191269	-4.72596	2.29e-06	0.000491206	161.578	154.512	122.081	276.33	53.6511	64.8992	26.2015	39.9579	45.552	153.631	80.7937	44.1526	16.0439
342	Y58A7A.3	Y58A7A.3	0.127875	-3.60782	0.000308775	0.0156987	494.586	427.624	458.729	683.848	421.357	373.17	346.04	317.56	342.551	497.229	108.302	344.83	22.7559
527	Y44A6C.2	Y43F8A.2	0.191392	3.25811	0.00112156	0.0364016	288.673	270.606	229.365	249.349	198.902	153.595	212.322	180.862	177.653	247.379	35.0824	181.108	24.106
566	EEED8.4	EEED8.4	0.143335	-3.18698	0.00143765	0.0431272	172.416	141.984	135.954	141.422	100.759	75.7157	102.095	104.101	97.4814	138.507	25.5038	94.8483	13.0527
586	cnc-2	R09B5.3	0.191259	-3.13961	0.00169174	0.0487258	82.7594	85.1906	61.0406	98.623	19.6284	37.8579	18.9735	37.8548	29.1533	69.4484	30.939	30.9599	8.98258
14	H29C22.1	H29C22.1	0.1207	-6.182	6.33e-10	7.38e-07	1150.75	891.161	877.69	1093.23	719.71	585.174	468.012	557.307	506.539	946.507	174.984	529.258	52.2195
119	C02F12.5	C02F12.5	0.178133	-4.42063	9.84e-06	0.00141949	218.721	164.535	147.977	224.228	87.6737	103.839	64.1484	60.9883	73.7943	168.627	56.1193	75.6924	19.5388
55	cpi-1	K08B4.6	0.154124	-4.98065	6.34e-07	0.000207447	1846.32	1445.74	1424.28	2075.73	883.28	929.14	693.887	812.827	710.612	1535.07	456.695	786.616	108.59
85	D1086.3	D1086.3	0.16007	-4.62773	3.7e-06	0.000733863	587.198	398.391	430.984	587.086	280.033	285.556	223.164	246.056	186.763	456.738	131.627	235.385	41.4104
155	T05D4.2	T05D4.2	0.152312	-4.25345	2.11e-05	0.00232734	211.825	243.044	136.879	234.462	209.37	90.8589	144.56	114.616	122.079	207.116	41.8304	118.029	22.1371
308	K03A11.1	K03A11.1	0.115106	-3.70306	0.000213015	0.0119359	226.603	261.418	197.92	254.001	214.604	146.023	179.796	177.707	162.165	230.909	26.6305	166.423	15.7105
348	F56D6.8	F56D6.8	0.177751	-3.60043	0.000317686	0.0159154	10.8375	14.1984	5.54915	14.8865	3.92569	1.08165	1.807	1.05152	3.64416	9.87946	4.97094	1.89608	1.21659
306	aptf-4	F28C6.1	0.126377	-3.70845	0.000208529	0.0117551	235.47	244.714	185.896	255.862	179.273	146.023	166.244	159.831	137.567	220.243	35.2052	152.416	13.0071
538	skr-7	Y47D7A.1	0.116624	-3.24963	0.00115554	0.0368101	801.978	759.199	543.816	794.566	577.076	482.417	524.029	542.586	527.493	695.327	124.741	519.131	25.7677
52	vet-6	F44F1.7	0.120484	-5.01058	5.43e-07	0.000188118	714.293	724.12	490.174	687.57	667.367	327.741	421.934	434.279	454.609	656.705	95.7339	409.641	56.2373
41	vet-1	T05E7.5	0.111048	-5.08579	3.66e-07	0.000158858	557.641	519.496	393.064	503.349	467.157	271.495	355.978	321.766	317.953	488.142	62.2988	316.798	34.7058
192	Y46G5A.28	Y46G5A.28	0.130799	-4.09231	4.27e-05	0.00384988	201.972	204.625	140.578	178.638	174.039	100.594	129.2	111.461	126.635	179.97	25.8873	116.973	13.4352
425	nhr-2	C32F10.6	0.0963134	-3.42967	0.000604319	0.0247281	644.341	602.181	461.504	550.8	560.065	420.763	455.363	441.64	445.499	563.778	68.2045	440.816	14.5642
506	dsl-2	W09G12.1	0.130691	-3.3091	0.000935971	0.0318691	423.65	432.635	261.735	379.605	363.781	234.719	286.409	245.005	286.067	372.281	68.2417	263.05	27.1029
298	M05B5.4	M05B5.4	0.0858903	-3.7205	0.000198829	0.011513	847.299	778.409	670.522	781.541	700.081	632.767	621.607	596.213	543.891	755.57	70.5735	598.62	39.5619
396	lipl-3	R11.1	0.0829043	-3.50035	0.000464642	0.0204995	460.103	431.8	382.891	429.847	410.889	332.068	332.487	350.157	355.306	423.106	28.5321	342.504	11.996
234	pes-10	Y46G5A.27	0.137884	-3.9489	7.85e-05	0.00581337	294.584	238.868	176.648	252.14	239.467	123.308	164.437	176.656	150.322	240.341	42.2531	153.681	22.9296
360	Y106G6D.1	Y106G6D.1	0.122785	-3.58119	0.000342039	0.0165769	208.869	164.535	143.353	183.29	172.73	116.819	124.683	130.389	122.079	174.555	24.1405	123.492	5.64252
407	H03A11.2	H03A11.2	0.0768056	-3.47074	0.000519025	0.0223145	919.221	874.457	841.62	863.416	1058.63	733.361	748.097	769.715	748.875	911.468	86.9965	750.012	14.949
346	C35B1.5	C35B1.5	0.103734	-3.60369	0.000313734	0.0158215	1587.21	1297.07	1310.52	1574.25	1898.73	1071.92	1115.82	1239.75	1196.2	1533.55	246.755	1155.92	75.9674
211	fbxb-17	F58E1.5	0.159268	-4.01849	5.86e-05	0.00479516	89.6561	84.3554	66.5897	97.6926	120.388	41.1028	54.2099	60.9883	49.1962	91.7363	19.6694	51.3743	8.38088
502	hex-1	T14F9.3	0.0865904	-3.31753	0.000908167	0.0312072	958.63	897.842	814.799	964.831	1087.42	716.054	741.772	827.548	771.652	944.704	100.046	764.257	47.9219
573	T10B10.3	T10B10.3	0.0838571	-3.16651	0.00154279	0.0454709	1026.61	925.404	1107.98	1072.76	1223.51	854.506	825.797	903.258	941.105	1071.25	109.313	881.167	51.1767
371	cyp-35D1	F14H3.10	0.165672	-3.54977	0.000385571	0.0181218	117.243	66.8162	111.908	118.162	151.793	69.2258	73.1834	62.0398	56.4845	113.184	30.3461	65.2334	7.43601
513	dhs-14	R05D8.8	0.104681	-3.29454	0.000985844	0.0331439	474.882	364.148	425.434	435.43	529.968	341.802	336.101	329.127	363.505	445.972	61.48	342.634	14.8484
37	oac-20	F36G9.12	0.133296	-5.1564	2.52e-07	0.000120443	226.603	266.43	254.336	344.25	316.672	190.371	153.595	133.543	168.543	281.658	47.8362	161.513	23.9944
69	F41E7.1	F41E7.1	0.163277	-4.84422	1.27e-06	0.000326833	78.8185	114.423	88.7863	141.422	143.942	59.4909	55.1134	47.3185	57.3956	113.478	29.668	54.8296	5.31692
152	C15A11.4	C15A11.4	0.165616	-4.2708	1.95e-05	0.00217872	57.1434	84.3554	73.0637	97.6926	99.4508	41.1028	51.4994	31.5457	45.552	82.3412	17.7021	42.425	8.41092
378	F52E4.5	F52E4.5	0.121202	-3.53898	0.000401675	0.0185516	213.795	211.306	185.896	262.374	249.936	182.799	159.016	154.574	145.767	224.662	31.0653	160.539	15.8288
499	W09G12.7	W09G12.7	0.190105	-3.31885	0.000903901	0.0312072	53.2025	44.2657	39.7689	102.345	85.0566	34.6129	31.6224	13.6698	36.4416	64.9277	27.3978	29.0867	10.4681
590	ugt-53	T03D3.1	0.137667	-3.13581	0.00171379	0.0491207	304.437	293.991	255.261	426.126	388.643	260.678	253.883	201.892	219.561	333.691	70.9703	234.004	27.967
326	C29F7.2	C29F7.2	0.079731	-3.64384	0.000268605	0.014198	565.523	562.091	590.059	669.892	652.973	484.581	503.249	476.34	501.983	608.108	50.2169	491.538	13.2368
334	clec-66	F35C5.9	0.111494	-3.62434	0.000289695	0.0149735	217.736	202.119	220.116	266.096	259.096	170.901	169.858	159.831	181.297	233.033	27.9684	170.472	8.77431
387	spp-8	C28C12.5	0.116725	-3.51562	0.000438722	0.0198211	755.673	640.6	832.372	949.014	993.2	691.176	555.651	592.007	588.532	834.172	143.278	606.842	58.5607
259	drd-50	F49F1.1	0.189885	-3.84691	0.000119617	0.00794281	58.1287	44.2657	68.4395	136.77	119.079	42.1845	36.1399	21.0305	36.4416	85.3365	40.3005	33.9491	9.05033
275	asm-3	W03G1.7a	0.166834	-3.79089	0.00015011	0.00933633	35.4683	14.1984	38.844	126.535	123.005	7.57157	8.13149	6.30914	9.11041	67.6102	53.0428	7.78065	1.1691
500	ZK867.12	ZK867.12	0.177461	-3.31835	0.000905512	0.0312072	3.94093	8.35202	8.32372	13.0257	17.0113	1.08165	1.807	5.25761	0.911041	10.1307	5.01164	2.26433	2.03298
50	pud-1.2	Y19D10B.7	0.179482	-5.01785	5.23e-07	0.000187495	292.614	252.231	291.33	518.236	744.572	89.7772	27.105	23.1335	20.9539	419.797	209.718	40.2424	33.1212
277	Y46D2A.2	Y46D2A.2	0.130763	-3.78279	0.000155078	0.00954983	159.607	159.524	168.324	206.55	232.924	133.043	122.876	127.234	113.88	185.386	32.9101	124.258	8.07572
230	cyp-35C1	C06B3.3	0.136047	-3.96784	7.25e-05	0.00545679	519.217	454.35	445.781	647.562	758.967	343.966	341.522	405.888	362.594	565.175	135.085	363.493	29.789
349	pud-2.1	F15E11.1	0.160011	-3.60005	0.000318154	0.0159154	302.466	246.385	176.648	536.844	764.201	106.002	18.9735	14.7213	20.9539	405.309	241.984	40.1627	43.9698
418	pud-2.2	F15E11.14	0.153267	-3.43823	0.00058554	0.0243332	271.924	217.988	124.856	557.313	777.287	83.2873	14.456	11.5667	15.4877	389.873	270.1	31.1994	34.7649
575	sepa-1	M01E5.6	0.139427	-3.16171	0.00156844	0.0460876	1108.39	1115	640.926	1107.18	1179.02	575.44	815.859	707.675	765.274	1030.1	219.607	716.062	103.644
283	Y43B11AL.1	Y42H9AR.2	0.188845	3.77266	0.000161518	0.00979408	124.139	120.269	99.8846	116.301	134.782	59.4909	95.7708	82.0188	77.4385	119.075	12.7451	78.6797	14.9778
528	btb-8	F45C12.6	0.148586	-3.25763	0.00112347	0.0364016	160.593	157.853	117.457	165.612	183.199	75.7157	132.814	101.998	102.948	156.943	24.1755	103.369	23.3366
17	K09C4.5	K09C4.5	0.138401	-5.85227	4.85e-09	4.57e-06	110.346	118.599	96.1852	115.37	124.314	67.0625	49.6924	52.5761	62.8618	112.963	10.6623	58.0482	8.25007
118	cdr-1	F35E8.11	0.189867	-4.41584	1.01e-05	0.00141949	27.5865	27.5617	15.7226	36.2858	28.7884	10.8165	6.32449	8.41218	11.8435	27.189	7.36692	9.34918	2.47667
188	athp-3	Y116A8C.22	0.136368	-4.11141	3.93e-05	0.00359683	153.696	148.666	120.231	166.543	159.645	111.41	75.8939	87.2764	104.77	149.756	17.8044	94.8376	16.2207
154	col-43	ZC513.8	0.188972	-4.25314	2.11e-05	0.00232734	40.3945	40.0897	20.3469	37.2162	54.9597	10.8165	9.93848	21.0305	15.4877	38.6014	12.3305	14.3183	5.09463
479	sdc-1	F52E10.1	0.0681969	-3.35274	0.000800159	0.0289344	1460.11	1470.79	1264.28	1497.95	1568.97	1207.13	1208.88	1246.05	1265.44	1452.42	113.413	1231.87	28.686
409	C01G6.3	C01G6.3	0.0681716	-3.46601	0.000528251	0.022607	4819.75	4494.22	3829.84	4505.95	4748.78	3752.26	3841.67	3764.45	3765.33	4479.71	390.916	3780.93	40.9352
23	col-95	Y41C4A.16	0.115777	-5.57169	2.52e-08	1.88e-05	10199.1	8377.91	6526.72	8783.96	10285.3	5599.72	4565.38	5425.86	5884.41	8834.6	1541.42	5368.84	568.015
49	F15E6.3	F15E6.3	0.161126	-5.05551	4.29e-07	0.000168453	142.859	121.104	85.0869	150.726	163.57	76.7974	52.4029	58.8853	65.5949	132.669	30.7513	63.4201	10.4183
116	F28H7.3	F28H7.3	0.112665	-4.42396	9.69e-06	0.00141263	2409.88	1706.32	2193.76	2322.29	2526.84	1824.75	1425.72	1549.94	1290.94	2231.82	318.011	1522.84	227.37
270	nuc-1	C07B5.5	0.0910851	-3.80829	0.000139928	0.00888069	1909.38	1424.86	1717.46	1817.08	2000.79	1472.13	1291.1	1382.75	1344.7	1773.91	221.764	1372.67	76.224
572	kynu-1	C15H9.7	0.0869933	-3.16786	0.00153565	0.0453621	2094.6	1577.7	1807.17	1815.22	2054.44	1533.78	1510.65	1662.46	1401.18	1869.83	210.271	1527.02	107.227
457	hmg-4	T20B12.8	0.0550869	-3.38246	0.000718389	0.0271895	5640.45	5007.04	5357.7	5238.18	5745.9	4903.13	4586.16	4832.8	4596.2	5397.85	299.931	4729.57	162.414
531	hda-5	F43G6.11	0.120951	-3.25571	0.00113108	0.0364242	230.544	169.546	184.972	197.246	231.616	161.166	149.077	152.471	132.101	202.785	27.6343	148.704	12.1833
266	K11D12.13	K11D12.13	0.0987207	-3.81685	0.000135166	0.00872683	1103.46	799.289	863.817	948.083	883.28	791.77	650.519	663.511	671.437	919.586	115.673	694.309	65.5437
319	hgo-1	W06D4.1	0.0931219	-3.66571	0.000246651	0.0133944	1623.66	1130.03	1350.29	1362.11	1440.73	1158.45	1031.8	1075.71	1024.92	1381.36	178.001	1072.72	61.4228
557	gst-28	Y53F4B.31	0.135256	-3.20335	0.00135838	0.0416874	163.548	124.445	129.48	166.543	160.953	121.145	103.902	109.358	84.7268	148.994	20.287	104.783	15.1842
9	gst-13	T26C5.1	0.0887659	-6.83853	8e-12	1.61e-08	730.057	582.136	610.406	702.456	679.144	456.458	407.478	426.918	400.858	660.84	62.4416	422.928	24.9397
18	F54E4.2	F54E4.2	0.172247	-5.85051	4.9e-09	4.57e-06	94.5822	65.1458	76.7632	90.2493	81.1309	46.5111	30.7189	27.3396	18.2208	81.5743	11.5942	30.6976	11.79
278	cdk-11.2	ZC504.3	0.0593127	-3.78325	0.000154794	0.00954983	1054.2	994.726	974.8	938.779	1021.99	851.261	868.262	824.394	852.734	996.898	44.1123	849.163	18.2157
498	Y54F10AM.11	Y54F10AM.11	0.0701325	-3.32151	0.000895331	0.0312034	835.476	742.495	766.707	730.368	841.406	654.4	638.773	678.232	675.081	783.291	52.0597	661.622	18.5406
437	fbxb-7	Y20C6A.2	0.106335	-3.4096	0.000650573	0.025664	204.928	193.767	196.07	193.524	214.604	170.901	141.849	136.698	159.432	200.579	9.11223	152.22	15.806
162	lys-1	Y22F5A.4.2	0.127013	-4.22833	2.35e-05	0.00249598	656.164	480.241	555.839	569.408	714.476	485.662	342.426	328.075	397.214	595.226	91.3417	388.344	71.3917
579	Y40H7A.10	Y40H4A.2	0.190013	3.15235	0.00161959	0.0472926	491.63	408.414	463.354	430.778	489.403	381.824	315.321	319.663	334.352	456.716	36.5287	337.79	30.4643
394	asp-4	R12H7.2	0.0823886	-3.50243	0.00046103	0.02048	10984.3	8995.13	9318.86	8676.03	10438.4	8675.94	7499.94	7758.13	7450.49	9682.56	985.379	7846.13	569.417
537	F02H6.2	F02H6.2	0.0769133	-3.25008	0.00115373	0.0368101	1247.3	1062.38	1072.83	1029.96	1147.61	1013.51	858.323	934.804	905.574	1112.02	87.0374	928.053	65.1046
460	K09E3.7	K09E3.7	0.112145	-3.37922	0.00072693	0.0272913	245.323	220.493	220.116	224.228	269.564	200.106	148.174	174.553	182.208	235.945	21.4754	176.26	21.5697
525	meg-1	K02B9.1	0.0651182	-3.26365	0.00109988	0.0358789	4258.17	4013.98	3975.04	3855.6	4261.99	3773.89	3102.61	3602.52	3518.44	4072.96	180.518	3499.36	285.061
2	cyp-14A5	F08F3.7	0.107979	-7.94425	1.95e-15	1.22e-11	510.35	397.556	474.452	548.009	480.243	249.862	216.84	264.984	273.312	482.122	55.5689	251.249	24.9089
33	lec-8	R07B1.10	0.0967926	-5.19875	2.01e-07	0.000103286	700.5	671.503	662.198	802.94	770.744	514.867	409.285	523.658	536.603	721.577	62.2794	496.103	58.5635
446	F35B12.3	F35B12.3	0.143955	-3.39755	0.000679912	0.0264302	120.198	95.2131	95.2603	130.257	111.228	82.2056	57.8239	71.5035	81.9937	110.431	15.4178	73.3817	11.5123
141	Y37D8A.2	Y37D8A.2	0.0604451	-4.33284	1.47e-05	0.00177197	2798.06	2506.44	2440.7	2702.83	2614.51	2226.04	2000.35	2249.21	2199.25	2612.51	144.359	2168.71	114.085
432	cpr-6	C25B8.3a	0.062735	-3.41823	0.0006303	0.0251947	2879.83	2473.87	2595.15	2734.46	2728.35	2423.98	2111.48	2309.14	2363.24	2682.33	154.028	2301.96	135.377
51	Y73C8C.8	Y73C8C.8	0.121881	-5.00996	5.44e-07	0.000188118	203.943	169.546	166.474	193.524	157.028	96.2671	123.779	107.255	113.88	178.103	19.7366	110.295	11.5571
158	T22B2.1	T22B2.1	0.122462	-4.23689	2.27e-05	0.00244437	312.318	219.658	218.266	291.217	263.021	168.738	171.665	167.192	185.852	260.896	42.0891	173.362	8.53109
303	T10G3.3	T10G3.3	0.108398	-3.71189	0.000205715	0.011748	299.51	228.845	252.486	289.356	251.244	182.799	185.217	197.686	212.272	264.288	29.3029	194.494	13.5288
131	gstk-1	ZK1320.1	0.115631	-4.37809	1.2e-05	0.00156218	578.331	471.889	457.804	678.266	473.7	372.089	367.724	357.518	343.462	531.998	94.9439	360.198	12.7187
252	F43G6.5	F43G6.5	0.154019	-3.86825	0.000109619	0.00746488	159.607	119.434	105.434	187.942	133.473	84.369	79.5079	98.8431	73.7943	141.178	32.9254	84.1286	10.7195
44	W01F3.2	W01F3.2	0.0950299	-5.04466	4.54e-07	0.000168453	938.926	782.585	943.355	1081.13	851.875	655.482	636.966	696.108	590.354	919.574	112.239	644.728	43.8645
5	Y38E10A.14	Y38E10A.14	0.160867	-7.53558	4.86e-14	1.81e-10	327.097	210.471	281.157	428.917	333.684	77.879	105.709	135.646	102.948	316.265	79.9002	105.546	23.6522
61	gst-10	Y45G12C.2	0.123521	-4.9117	9.03e-07	0.000263239	521.187	358.302	457.804	578.712	506.414	277.985	317.128	332.281	274.223	484.484	82.6752	300.404	28.7744
423	F08F3.4	F08F3.4	0.137141	-3.43055	0.000602366	0.0247023	1104.44	721.615	836.996	972.274	912.069	454.294	563.783	807.569	650.483	909.48	143.621	619.032	149.138
542	far-6	W02A2.2	0.105883	-3.24248	0.00118493	0.037474	967.497	708.252	747.285	911.797	913.377	604.644	589.081	727.654	697.857	849.642	114.328	654.809	68.3037
300	F15E6.4	F15E6.4	0.170615	-3.71983	0.000199354	0.011513	628.578	375.841	257.11	414.03	304.895	201.188	180.7	287.066	194.963	396.091	143.539	215.979	48.1609
96	cyp-25A1	C36A4.1	0.129708	-4.55111	5.34e-06	0.00093937	382.27	267.265	289.48	306.103	251.244	203.351	150.884	203.995	190.408	299.273	50.8977	187.159	24.9803
244	srd-64	Y22D7AR.8	0.173128	-3.88775	0.000101178	0.00709733	67.981	41.7601	47.1677	52.1027	40.5655	30.2863	23.491	29.4426	20.9539	49.9154	11.0976	26.0435	4.54513
219	clec-1	F25B4.9	0.106504	-4.01084	6.05e-05	0.00485637	1963.57	1416.5	1510.29	1805.92	1516.62	1129.25	1027.28	1383.8	1215.33	1642.58	231.402	1188.91	150.96
488	C35A5.3	C35A5.3	0.1133	-3.3306	0.000866592	0.030689	1241.39	858.588	980.349	1047.64	863.652	691.176	681.238	887.485	730.655	998.323	157.718	747.639	95.6427
