# Supplementary material for: HspB1 Overexpression Improves Life Span and Stress Resistance in an Invertebrate Model
Source: J Gerontol A Biol Sci Med Sci. 2021 Oct 5;77(2):268–75. doi: 10.1093/gerona/glab296 (PMC8824566; doi:10.1093/gerona/glab296)
Supplement: glab296_suppl_Supplementary_Data_4 [file glab296_suppl_supplementary_data_4.xlsx]

## Sheet: DAF-16 Class I
Gene Name	Gene_ID	Base Mean	log2(FC)	Std error	Wald-stats	p-value	p-adj	Gene Description
acs-17	C46F4.2	8.23998	0.140841	0.178991	0.786857	0.431366	0.923449	long-chain-fatty-acid coA ligase
btb-16	F39E9.2	37.6105	-0.333635	0.187714	-1.77736	0.0755098	0.520967	BTB (broad/complex/Tramtrack/Bric a brac)
C08E8.4	C08E8.4	32.3791	-0.208603	0.178125	-1.1711	0.241557	0.818035	involved in innate immune response
C08F11.3	C08F11.3	4.57587	-0.013068	0.167558	-0.0779906	0.937836	0.995118	putative O-ACyltransferase homolog
C25E10.8	C25E10.8	0	NA	NA	NA	NA	NA	secreted TIL-domain protease inhibitor
cdr-2	C54D10.1	212.531	-0.0212137	0.13138	-0.161468	0.871725	0.989247	glutathione S-transferase
cest-1.1	T02B5.1	3.04499	0.0337663	0.161064	0.209645	0.833945	NA	carboxylesterase
cyp-34A9	B0213.15	11.4923	-0.0154497	0.190552	-0.0810786	0.935379	0.995118	cytochrome P450
cyp-35B1	K07C6.4	12.9439	-0.273391	0.191081	-1.43076	0.1525	0.706063	cytochrome P450
dao-3	K07E3.3	864.286	-0.0431233	0.0793615	-0.543378	0.586869	0.95967	methylenetetrahydrofolate dehydrogenase
dod-3	C24B9.9	100.379	-0.464363	0.182703	-2.54162	0.011034	0.172143	downstream of DAF-16
dod-6	T20G5.7	49.4529	-0.33449	0.187517	-1.78379	0.0744582	0.51705	downstream of DAF-16; involved in pharyngeal gland morphogenesis
E01G4.3	E01G4.3a	3.10761	0.0310435	0.152428	0.20366	0.83862	NA	hypothetical protein
F09F7.6	F09F7.6	163.032	0.273627	0.151667	1.80413	0.0712107	0.505197	hypothetical protein
F45D11.1	F45D11.1	2.9685	-0.280629	0.154137	-1.82064	0.068661	NA	hypothetical protein
F47B8.2	F47B8.2	75.6622	0.269521	0.141056	1.91073	0.0560391	0.446661	hypothetical protein DUF2700
F48D6.4a	F48D6.4a	0	NA	NA	NA	NA	NA	unnamed protein
fat-5	W06D12.3	276.953	0.222544	0.167849	1.32586	0.184887	0.75088	mitochondrial delta-9 fatty acid desaturase
ftn-1	C54F6.14	45.1232	0.233452	0.180829	1.29101	0.1967	0.767347	ferritin heavy chain (ortholog of human mitochondrial ferritin; involved in cellular iron ion homeostasis)
gpd-2	K10B3.8	6.31736	-0.0183425	0.185903	-0.0986669	0.921403	0.993554	glyceraldehyde 3-phosphate dehydrogenase
gpd-3	K10B3.7	3.75803	-0.107949	0.16977	-0.635854	0.524871	0.947503	glyceraldehyde 3-phosphate dehydrogenase
hacd-1	R09B5.6	1296.1	0.108464	0.114228	0.949537	0.342347	0.889901	3-hydroxyacyl-CoA dehydrogenase
hen-1	C36B7.7	13.4878	-0.407691	0.180481	-2.25891	0.023889	0.27064	HEsitatioN LDL receptor motif A secreted protein
hil-1	C30G7.1	117.873	0.135818	0.14622	0.928867	0.352958	0.895349	histone H1-like
icl-1	C05E4.9a	54.5573	0.149097	0.190345	0.783301	0.43345	0.923648	isocitrate lyase/malate synthase
icl-1	C05E4.9b	392.657	0.0839944	0.177135	0.474183	0.63537	0.966987	isocitrate lyase/malate synthase
klo-1	C50F7.10	228.844	-0.0576099	0.0987473	-0.583407	0.559619	0.955982	klotho glycosyl hydrolase
lys-7	C02A12.4	705.752	-0.618364	0.12264	-5.04211	4.60426e-07	0.000168453	LYSozyme; innate immune reponse
M60.4b	M60.4b.1	0	NA	NA	NA	NA	NA	hypothetical protein
M01H9.3a	M01H9.3a	46.5538	0.304558	0.170274	1.78863	0.0736746	0.514538	hypothetical protein
M60.4b	M60.4b.2	0.722516	0.0960132	0.064258	1.49418	0.135128	NA	hypothetical protein
M60.4b	M60.4b.3	2.76851	0.0536918	0.133461	0.402305	0.68746	NA	hypothetical protein
mtl-1	K11G9.6	21.076	-0.180995	0.184854	-0.979129	0.327516	0.883367	metallothionein-I
nspa-1	C40H5.1	0	NA	NA	NA	NA	NA	nematode-specific peptide family, group A
nspa-3	ZC412.7	0	NA	NA	NA	NA	NA	nematode-specific peptide family, group A
paic-1	B0286.3	721.663	0.199967	0.120813	1.65518	0.0978889	0.585862	ortholog of hPAICS (phosphoribosylaminoimidazole carboxylase and phosphoribosylaminoimidazolesuccinocarboxamide synthase)
pcbd-1	T10B11.1	406.38	0.0227629	0.161087	0.141308	0.887626	0.990365	Pterin CarBinolamine Dehydratase
PDB1.1b	PDB1.1b	0	NA	NA	NA	NA	NA	hypothetical cation efflux protein
poml-3	E01A2.10	249.169	0.101399	0.143145	0.708368	0.478717	0.940944	ortholog of hPON3 (paraoxonase 3)
scl-20	ZK384.2	0.745929	-0.0818961	0.0812806	-1.00757	0.313659	NA	SCP-like extracellular protein; ortholog of hCRISP2 (cysteine rich secretory protein 2)
sip-1	F43D9.4	5031.58	-0.263609	0.10558	-2.49677	0.0125329	0.18559	heat shock hsp20 protein
sod-3	C08A9.1	41.7337	0.24823	0.188461	1.31715	0.18779	0.754677	ortholog of hSOD2 (superoxide dismutase 2); localizes to mitochondrial respirasome
sodh-1	K12G11.3	579.541	0.721604	0.14681	4.91523	8.868e-07	0.000262648	alcohol dehydrogenase; involved in defense response to Gram-positive bacteria
spp-12	T22G5.7	2.58253	-0.199925	0.141552	-1.41238	0.157837	NA	SaPosin-like Protein family; involved in defense response to Gram-positive bacteria
ttr-26	Y51A2D.11.1	0	NA	NA	NA	NA	NA	transthyretin-related family domain
stdh-1	C06B3.4	476.148	-0.155785	0.0980231	-1.58927	0.111999	0.621037	estradiol 17 beta-dehydrogenase
ttr-5	C40H1.5	235.087	0.0425671	0.176534	0.241127	0.809457	0.984273	transthyretin-related family domain
ttr-26	Y51A2D.11.2	0.739156	-0.0894023	0.0828755	-1.07875	0.280697	NA	transthyretin-related family domain
ttr-44	C56A3.2a	0	NA	NA	NA	NA	NA	transthyretin-related family domain
ttr-44	C56A3.2b	0	NA	NA	NA	NA	NA	transthyretin-related family domain
ugt-41	F10D2.11	376.165	0.481424	0.118299	4.06957	4.71005e-05	0.00414551	ugt family UDP-glucuronosyl transferase
W01A11.1	W01A11.1	1656.21	-0.140797	0.0681609	-2.06565	0.0388611	0.364208	epoxide hydrolase
Y6G8.2	Y6G8.2a	2.7521	0.173128	0.155447	1.11375	0.265388	NA	DUF38; F-box domain, cyclin-like
Y6G8.2	Y6G8.2b	0	NA	NA	NA	NA	NA	DUF38; F-box domain, cyclin-like
Y6G8.2	Y6G8.2c	13.6538	0.0565404	0.187842	0.300999	0.763415	0.979483	DUF38; F-box domain, cyclin-like
ZK355.3	ZK355.3	1.40838	0.153122	0.117168	1.30686	0.191261	NA	hypothetical protein

## Sheet: DAF-16 Class II
Gene Name	Gene_ID	Base Mean	log2(FC)	Std error	Wald-stats	p-value	p-adj	Gene Description
acox-1.2	F08A8.2	288.098	-0.234907	0.110353	-2.12868	0.0332806	0.333682	acyl-coenzyme A oxidase
amt-4	C05E11.5	990.498	-0.0870078	0.0843621	-1.03136	0.302371	0.867335	ammonium transporter
C10C5.4	C10C5.4	618.109	0.40843	0.132096	3.09193	0.00198861	0.0549711	aminoacylase 1
C10C5.5	C10C5.5	182.477	0.203647	0.163198	1.24785	0.212086	0.788295	aminoacylase-1
C32H11.4	C32H11.4	106.28	-0.26915	0.184993	-1.45492	0.145693	0.694604	CUB-like domain; involved in innate immune response
C32H11.9	C32H11.9	0.205524	-0.0148768	0.0431471	-0.344791	0.730251	NA	predicted to encode a protein with a CUB-like domain
clec-209	Y19D10A.9	1.11341	-0.0765433	0.110067	-0.695423	0.48679	NA	C-type lectin
clec-265	M02F4.7	355.939	-0.0680009	0.108227	-0.628315	0.529797	0.947503	C-type lectin
cpr-5	W07B8.5	9118.19	0.472003	0.12383	3.8117	0.000138014	0.00880272	cysteine thiol protease
cyp-35A3	K09D9.2	94.6113	-0.420666	0.173753	-2.42106	0.0154753	0.210156	cytochrome P450
dct-18	F58G1.4	2802.41	0.175425	0.0723385	2.42506	0.0153059	0.208767	DAF-16 controlled, germline tumor affecting
dod-17	K10D11.1	110.454	0.611087	0.135188	4.52026	6.1764e-06	0.00100213	downstream of DAF-16; involved in innate immune response
dod-21	C32H11.10	0.521602	0.0773751	0.0735255	1.05236	0.292636	NA	downstream of DAF-16; predicted to encode a protein with a CUB-like domain
dod-22	F55G11.5a	8.23404	0.350131	0.188769	1.85481	0.0636228	0.475997	downstream of DAF-16
dod-23	F49E12.2	812.197	-0.142797	0.123576	-1.15555	0.247867	0.822764	downstream of DAF-16
dod-24	C32H11.12	120.039	0.189451	0.186857	1.01388	0.31064	0.873816	downstream of DAF-16; involved in defense response to Gram-negative bacteria
dpyd-1	C25F6.3	2985.09	-0.176248	0.102304	-1.72278	0.0849285	0.55081	ortholog of hDPYD (dihydropyrimidine dehydrogenase)
drd-50	F49F1.1	62.4977	-0.73047	0.189885	-3.84691	0.000119617	0.00794281	involved in defense response to Gram-positive bacteria and innate immune response
F19C7.2	F19C7.2	113.496	0.258866	0.146286	1.76959	0.076795	0.526034	lysosomal carboxypeptidase
F19C7.4	F19C7.4	30.5726	0.0856656	0.185718	0.461266	0.644608	0.967795	lysosomal carboxypeptidase
F28H7.3	F28H7.3	1916.72	-0.498428	0.112665	-4.42396	9.69059e-06	0.00141263	predicted to have hydrolase activity
F35E12.9	F35E12.9a	1.51782	-0.0612072	0.12315	-0.497013	0.61918	NA	CUB-like domain protein
F55G11.2	F55G11.2	41.0354	0.133766	0.175706	0.761304	0.446476	0.927036	involved in innate immune response
F55G11.8	F55G11.8	122.263	-0.275263	0.167352	-1.64481	0.100008	0.590776	involved in innate immune response
F56A4.2	F56A4.2	92.9891	-0.0670731	0.190386	-0.352301	0.724613	0.976233	C-type lectin
gale-1	C47B2.6a	18.9903	-0.419174	0.191357	-2.19054	0.0284854	0.302672	NAD dependent epimerase/dehydratase
gale-1	C47B2.6b	209.886	-0.0193324	0.109172	-0.177083	0.859443	0.987889	NAD dependent epimerase/dehydratase
irg-4	F08G5.6	349.554	-0.535988	0.191062	-2.80531	0.00502679	0.10184	involved in defense response to Gram-negative bacteria and innate immune response
irg-5	F35E12.5	127.829	-0.401185	0.183629	-2.18475	0.0289068	0.305421	involved in defense response to Gram-positive bacteria
ins-7	ZK1251.2	0.745461	-0.0491658	0.0891502	-0.551493	0.581296	NA	insulin-like peptide; likely DAF-2 agonist
K10D11.5	K10D11.5	194.504	0.310692	0.139523	2.22682	0.0259593	0.286273	CUB-like domain protein
ltah-1.2	ZC416.6a	182.187	0.147982	0.130007	1.13826	0.255011	0.827504	leukotriene A4 hydrolase/aminopeptidase
ltah-1.2	ZC416.6b	0.974593	-0.037071	0.0960357	-0.386013	0.699487	NA	leukotriene A4 hydrolase/aminopeptidase
ncx-6	C07A9.4	104.642	-0.162028	0.137063	-1.18214	0.237149	0.813284	Na/Ca exchanger
nep-17	F54F11.2a	1.90324	0.051846	0.135463	0.382732	0.701918	NA	zinc-binding metalloprotease
nhx-2	B0495.4	1109.27	0.318842	0.0913731	3.48945	0.000484022	0.0211425	Na/H exchanger
nrf-6	C08B11.4	2959.05	0.0949328	0.0997011	0.952175	0.341008	0.888752	"nose resistant to fluoxetine"
nuc-1	C07B5.5	1595.58	-0.346879	0.0910851	-3.80829	0.000139928	0.00888069	DNase II homolog; apoptotic cell DNA fragmentation; localizes to lysosome
oac-6	C31A11.5	153.329	-0.285631	0.162758	-1.75494	0.0792694	0.533382	O-ACyltransferase homolog
oac-20	F36G9.12	228.26	-0.687327	0.133296	-5.1564	2.51742e-07	0.000120443	O-ACyltransferase homolog
oac-59	C42C1.7a	205.869	0.0243348	0.11771	0.206736	0.836216	0.985814	O-acyltransferase homolog
pept-1	K04E7.2	0.145396	-0.00744973	0.0431471	-0.172659	0.86292	NA	oligopeptide transporter
pho-1	EGAP2.3	0.976081	-0.0557446	0.102938	-0.541533	0.58814	NA	intestinal acid phosphatase
pho-8	R13H4.3	36.4269	-0.209782	0.172227	-1.21806	0.223202	0.79663	histidine acid phosphatase
T05E12.3	T05E12.3	140.808	-0.17002	0.156762	-1.08457	0.278112	0.847593	BTB/POZ-like protein domain
sysm-1	T24B8.5	104.974	-0.903928	0.191269	-4.72596	2.29031e-06	0.000491206	ShK-like toxin peptide; involved in innate immune response; expressed in intestine
T25C12.3	T25C12.3	9829.84	0.182009	0.0923219	1.97146	0.048671	0.413974	EGF-like domain; C-type lectin domain; von Willebrand factor type A domain
ugt-53	T03D3.1	289.386	-0.431698	0.137667	-3.13581	0.00171379	0.0491207	UDP-glucuronosyl transferase
vha-6	VW02B12L.1	0.533587	0.041974	0.0784317	0.535166	0.592535	NA	vacuolar ATP synthase
W02B12.1	W02B12.1	464.581	0.00672189	0.100677	0.0667668	0.946767	0.995366	phospholipase
ZK6.11a	ZK6.11a	714.625	0.194492	0.122689	1.58525	0.11291	0.623822	involved in innate immune response
