# Supplementary material for: HspB1 Overexpression Improves Life Span and Stress Resistance in an Invertebrate Model
Source: J Gerontol A Biol Sci Med Sci. 2021 Oct 5;77(2):268–75. doi: 10.1093/gerona/glab296 (PMC8824566; doi:10.1093/gerona/glab296)
Supplement: glab296_suppl_Supplementary_Data_5 [file glab296_suppl_supplementary_data_5.xlsx]

## Sheet: GFP quantification
Vector
Worm	Area	Mean	Min	Max	IntDen	RawIntDen			mean	mean std	std error	p-value
1	2.784	11.631	1	85	32.385	298458		control	8.038	1	0.169783	-
2	3.119	10.589	1	34	33.022	304327		skn-1	5.30863	0.660441	0.0748093	0.0278317
3	2.382	8.803	2	85	20.964	193208		hsf-1	7.86425	0.978384	0.198145	0.908441
4	4.262	5.281	0	33	22.508	207430		daf-16	7.025	0.873974	0.192437	0.498908
5	3.141	4.307	1	77	13.529	124679
6	2.811	5.293	0	85	14.878	137116
7	3.769	8.759	0	85	33.011	304227
8	3.556	9.641	2	85	34.281	315936
skn-1
1	3.283	3.853	0	39	12.648	116568
2	4.034	4.456	0	85	17.974	165644
3	3.43	6.038	1	85	20.708	190849
4	4.054	5.194	1	85	21.06	194086
5	3.052	5.944	0	85	18.143	167210
6	3.889	5.53	0	85	21.506	198200
7	3.448	7.449	2	85	25.683	236692
8	3.218	4.005	0	52	12.887	118769
hsf-1
1	3.405	4.077	1	71	13.885	127961
2	3.62	7.807	1	85	28.263	260468
3	3.459	6.04	1	83	20.894	192561
4	3.384	8.353	2	85	28.267	260513
5	4.356	6.083	1	56	26.498	244202
6	5.228	7.073	3	17	36.977	340776
7	3.921	14.844	4	85	58.205	536415
8	3.188	8.637	3	20	27.538	253790
daf-16
1	4.109	6.979	0	85	28.675	264269
2	3.81	4.765	1	39	18.155	167317
3	3.492	6.844	1	71	23.895	220212
4	2.949	13.194	2	85	38.903	358533
5	3.23	6.735	1	85	21.759	200527
6	2.495	9.527	1	85	23.769	219058
7	3.868	3.877	0	85	14.999	138231
8	3.204	4.279	0	85	13.707	126327

## Sheet: "outliers" removed
Vector
Worm	Area	Mean	Min	Max	IntDen	RawIntDen			mean	mean std	std error	p-value
1	2.784	11.631	1	85	32.385	298458		control	7.014	1	0.133845	-
2	3.119	10.589	1	34	33.022	304327		skn-1	5.30863	0.756861	0.0606209	0.141645
3	2.382	8.803	2	85	20.964	193208		hsf-1	6.86714	0.979062	0.0861909	0.898336
4	4.262	5.281	0	33	22.508	207430		daf-16	6.4545	0.920231	0.106265	0.231617
5	3.141	4.307	1	77	13.529	124679
6	2.811	5.293	0	85	14.878	137116
7	3.769	8.759	0	85	33.011	304227
8	3.556	9.641	2	85	34.281	315936
skn-1
1	3.283	3.853	0	39	12.648	116568
2	4.034	4.456	0	85	17.974	165644
3	3.43	6.038	1	85	20.708	190849
4	4.054	5.194	1	85	21.06	194086
5	3.052	5.944	0	85	18.143	167210
6	3.889	5.53	0	85	21.506	198200
7	3.448	7.449	2	85	25.683	236692
8	3.218	4.005	0	52	12.887	118769
hsf-1
1	3.405	4.077	1	71	13.885	127961
2	3.62	7.807	1	85	28.263	260468
3	3.459	6.04	1	83	20.894	192561
4	3.384	8.353	2	85	28.267	260513
5	4.356	6.083	1	56	26.498	244202
6	5.228	7.073	3	17	36.977	340776
7	3.188	8.637	3	20	27.538	253790
8	3.921	14.844	4	85	58.205	536415
daf-16
1	4.109	6.979	0	85	28.675	264269
2	3.81	4.765	1	39	18.155	167317
3	3.492	6.844	1	71	23.895	220212
4	3.23	6.735	1	85	21.759	200527
5	2.495	9.527	1	85	23.769	219058
6	3.868	3.877	0	85	14.999	138231
7	3.204	4.279	0	85	13.707	126327
8	2.949	13.194	2	85	38.903	358533
